# Supplementary material for: An epigenome-wide association study of insulin resistance in African Americans
Source: Clin Epigenetics. 2022 Jul 14;14:88. doi: 10.1186/s13148-022-01309-4 (PMC9281172; doi:10.1186/s13148-022-01309-4)
Supplement: Supplementary file 2 — Additional file2. Table S1. List of CpG sites within the HOXA5 DMR; Table S2. Previously reported EWAS for insulin resistance; Table S3. DMPs reported in previous insulin resistance EWAS; Table S4. Association between candidate CpG sites reported in previous studies and HOMA-IR in African American men.Table S5. Summary statistics from the main HOMA-IR analysis in African American men for candidate CpG sites; Table S6. Candidate probes that successfully replicated in African American men; Table S7a. Chromatin states of top 100 DMPs associated with insulin resistance in African American men from clusterProfiler; Table S7b. Chromatin states of top 100 DMPs associated with insulin resistance in African American men from the EWAS Toolkit; Table S8. Gene function and associated phenotypes in GWAS catalog and GeneCards; Table S9A. Traits associated with the three identified DMPs (annotated genes) in the EWAS catalog; Table S9B. Traits associated with genes in the 500kb vicinity of HOXA5, OSR1, and ST18 in the EWAS catalog; Table S10. R packages used in the analyses. [file 13148_2022_1309_MOESM2_ESM.xlsx]

## Sheet: Table S1
Table S1. List of CpG sites within the HOXA5 DMR
TargetID	Chromosome	Position	Beta Value	P-value*
cg25307665	7	27183694	-0.0422671	2.40163e-05
cg19759481	7	27183401	-0.0379926	2.97822e-05
cg04863892	7	27183375	-0.0281123	3.41961e-05
cg12128839	7	27183436	-0.0407439	3.73897e-05
cg02646423	7	27183794	-0.0309331	4.15568e-05
cg02248486	7	27183196	-0.0293398	5.00921e-05
cg14014955	7	27183701	-0.0229003	5.28673e-05
cg01370449	7	27183369	-0.0281343	0.000112766
cg25866143	7	27183262	-0.0219995	0.000279766
cg02005600	7	27183686	-0.0283039	0.000320618
cg20974609	7	27181671	-0.023	0.00033
cg17569124	7	27183643	-0.0343377	0.000412251
cg23936031	7	27183133	-0.0270416	0.000652224
cg02916332	7	27183591	-0.0213246	0.00138852
cg11724970	7	27182493	-0.0210871	0.00207421
cg05076221	7	27182637	-0.0236432	0.00609141
cg09549073	7	27183274	-0.0241616	0.0111615
*Statistical significance at p <1e-6

## Sheet: Table S2
Table S2. Previously reported EWAS for insulin resistance
First author [reference in main text]	Publication year	Journal Name	Sample size	Ethnicity	Tissue	Array	Number of DMPs
Hidalgo [8]	2014	Diabetes	544	European Americans	CD4 T cells	Infinium Human Methylation 450K bead chip	5
Kulkarni [9]	2015	Human Molecular Genetics	850	Mexican Americans	Whole blood	Infinium Human Methylation 450K bead chip	23
Chambers [10]	2015	Lancet Diabetes and Endrocrinology	2664	Indian Asians	Whole blood	Infinium Human Methylation 450K bead chip	5
Kriebel [7]	2016	Plos One	1440	Europeans	Whole blood	Infinium Human Methylation 450K bead chip	26
Arpón [11]	2019	Scientific Reports	532	Europeans	Whole blood	Infinium Human Methylation 450K bead chip	798
*A CpG sites was considered a Differentially Methylated Position (DMP) when False Discovery Rate (FDR) was < 5%

## Sheet: Table S3
Table S3. DMPs reported in previous insulin resistance EWAS
A CpG sites was considered a Differentially Methylated Position (DMP) when False Discovery Rate (FDR) was < 5%
HIDALGO, Bertha, et al. Epigenome-wide association study of fasting measures of glucose, insulin, and HOMA-IR in the Genetics of Lipid Lowering Drugs and Diet Network study. Diabetes, 2014, 63.2: 801-807.
			CpG Name	Nearest Gene	Beta	P-value	FDR
			cg06500161	ABCG1	0.03564	1.22e-09	0.005812
			cg01881899	ABCG1	0.01182	1.29e-07	0.002268
			cg05819912	MFA P3L	-0.0274	6.87e-07	0.00555
			cg17126947		-0.0355	8.5e-07	0.007411
			cg13708645	KDM2B	0.04404	1.98e-06	0.009305
KULKARNI, Hemant, et al. Novel epigenetic determinants of type 2 diabetes in Mexican-American families. Human Molecular Genetics, 2015, 24.18: 5330-5344.
			CpG Name	Nearest Gene	Beta	P-value	FDR
			cg01676795	POR	0.340123	1.01e-08	0.00447567
			cg02711608	SLC1A5	-0.214751	4.26e-08	0.0188773
			cg06500161	ABCG1	0.219662	3.23e-10	0.00014314
			cg07094298	TNIP2	-0.207713	1.92e-08	0.00850813
			cg07960624	SAMD12	-0.26838	5.47e-10	0.0002424
			cg08309687		-0.228494	5.78e-08	0.0256127
			cg08857797	VPS25	0.354307	3.69e-10	0.00016352
			cg09349128		-0.241438	4.42e-09	0.00195867
			cg10919522	C14orf43	-0.207032	9.95e-08	0.0440907
			cg10927968		0.250861	5.33e-10	0.00023619
			cg11752250	ARG2	-0.215634	1.47e-08	0.00651407
			cg12644285	CHD2	-0.286735	3.32e-08	0.0147119
			cg13758913	LOC728606	0.208298	8.96e-08	0.0397039
			cg19693031	TXNIP	-0.196292	4.39e-08	0.0194533
			cg22488164	PLBD1	0.220468	5.31e-08	0.02353
			cg23761815	SLC29A3	0.257062	1.09e-08	0.00483017
			cg25217710		0.331012	3.81e-11	1.688e-05
			cg25392060		0.239759	6.4e-08	0.02836
			cg26610247		0.260419	1.01e-09	0.00044757
			cg26712428	CALHM1	0.234035	1.7e-08	0.00753326
			cg26804423	ICA1	0.311722	2.52e-09	0.00111671
			cg26955383	CALHM1	0.199174	2.98e-08	0.0132053
			cg27115863		-0.251194	1e-08	0.00443137
			cg14013695		-0.174	1.49e-07	0.0066
CHAMBERS, John C., et al. Epigenome-wide association of DNA methylation markers in peripheral blood from Indian Asians and Europeans with incident type 2 diabetes: a nested case-control study. The lancet Diabetes & endocrinology, 2015, 3.7: 526-534.
			CpG Name	Nearest Gene	Beta	P-value	FDR
			cg19693031	TXNP	Not Reported	Not Reported	Not Reported
			cg11024682	SREBF1	Not Reported	Not Reported	Not Reported
			cg02650017	PHOSPHO1	Not Reported	Not Reported	Not Reported
			cg18181703	SOCS3	Not Reported	Not Reported	Not Reported
			cg06500161	ABCG3	Not Reported	Not Reported	Not Reported
KRIEBEL, Jennifer, et al. Association between DNA methylation in whole blood and measures of glucose metabolism: KORA F4 study. PloS One, 2016, 11.3.
			CpG Name	Nearest Gene	Beta	P-value	FDR
			cg01751800	ANKRD56	-0.022	2.5x10-6	0.047
			cg02711608	SLC1A5	-0.033	1.1x10-6	0.037
			cg03979241	EPB49	0.037	2.8x10-6	0.048
			cg04161365	DHRS13	-0.04	1.3x10-6	0.038
			cg06500161	ABCG1	0.047	3.9x10-10	0.00017
			cg06946797		-0.027	6.6x10-7	0.029
			cg07092212	DGKZ	-0.083	5.6x10-8	0.0056
			cg09349128		-0.036	1.8x10-6	0.042
			cg09469355	SKI	-0.034	1.6x10-6	0.04
			cg09613192		0.021	3.4x10-7	0.019
			cg09694782		-0.037	6.4x10-8	0.0056
			cg11307565	PXN	-0.04	2.8x10-6	0.048
			cg11376147	SLC43A1	-0.079	5.1x10-8	0.0056
			cg11990813	KIAA0664	0.071	1.4x10-6	0.038
			cg12593793		-0.042	1.0x10-6	0.037
			cg13016916	CREB3L2	0.016	8.7x10-7	0.035
			cg15309457		-0.025	1.9x10-6	0.042
			cg17266233	DGKZ	-0.102	1.4x10-7	0.01
			cg17588294		-0.038	2.5x10-6	0.047
			cg17971578	STK40	-0.039	1.8x10-7	0.011
			cg18337963	DGKZ	-0.069	1.5x10-6	0.038
			cg20477259	TNF	-0.055	6.5x10-7	0.029
			cg22065733		-0.067	5.2x10-8	0.0056
			cg22798214		-0.035	2.4x10-6	0.047
			cg23899654		-0.072	1.4x10-6	0.038
			cg27434584	ESCO1	0.041	2.6x10-6	0.047
ARPÓN, Ana, et al. Epigenome-wide association study in peripheral white blood cells involving insulin resistance. Scientific Reports, 2019, 9.1: 1-11.
			CpG Name	Nearest Gene	Beta	P-value	FDR
			cg22051399	NA	Not Reported	1.44e-10	4.9e-05
			cg16462528	LECT1;LECT1	Not Reported	4.96e-10	8.46e-05
			cg13133503	CLCA4;CLCA4	Not Reported	2.31e-09	0.00026276
			cg13108601	FRS3;PRICKLE4	Not Reported	5.88e-09	0.00048823
			cg02613818	IGF1R	Not Reported	7.16e-09	0.00048823
			cg19749898	HCCA2	Not Reported	1.14e-08	0.00064765
			cg02793828	NA	Not Reported	4.27e-08	0.00207921
			cg07638362	NA	Not Reported	5.32e-08	0.00226558
			cg14315232	NA	Not Reported	6.47e-08	0.00245104
			cg04559178	NA	Not Reported	1.72e-07	0.00556053
			cg10293354	NA	Not Reported	1.89e-07	0.00556053
			cg05935374	RAB30	Not Reported	2.08e-07	0.00556053
			cg20703375	ARPC1A	Not Reported	2.24e-07	0.00556053
			cg19260567	CNTNAP2	Not Reported	2.72e-07	0.00556053
			cg03806828	RAB21	Not Reported	2.72e-07	0.00556053
			cg09242721	TRNT1	Not Reported	2.74e-07	0.00556053
			cg22964775	LPHN3	Not Reported	3.02e-07	0.00556053
			cg07908574	SLC45A1	Not Reported	3.07e-07	0.00556053
			cg04238871	FAM53B	Not Reported	3.1e-07	0.00556053
			cg04737885	ADCY9	Not Reported	3.88e-07	0.00636839
			cg15924985	NA	Not Reported	3.92e-07	0.00636839
			cg04724873	KIAA1751	Not Reported	4.66e-07	0.00650242
			cg11390741	ITGA9	Not Reported	4.69e-07	0.00650242
			cg06180061	C16orf91	Not Reported	4.9e-07	0.00650242
			cg15236063	SELK	Not Reported	5.04e-07	0.00650242
			cg01809437	KLHL36	Not Reported	5.12e-07	0.00650242
			cg08052428	RALGDS;RALGDS	Not Reported	5.29e-07	0.00650242
			cg19391498	GALM	Not Reported	5.34e-07	0.00650242
			cg01841050	KRT34	Not Reported	5.77e-07	0.00672909
			cg02902865	DHRS3	Not Reported	5.92e-07	0.00672909
			cg02048674	RPL13AP5;RPL13A	Not Reported	6.15e-07	0.00676325
			cg22636056		Not Reported	6.58e-07	0.00700489
			cg00459550		Not Reported	7.62e-07	0.00786681
			cg16278828	MAN2C1	Not Reported	8.51e-07	0.00804755
			cg21607453	NCRNA00092	Not Reported	8.91e-07	0.00804755
			cg05422174	KIRREL3;KIRREL3	Not Reported	9.2e-07	0.00804755
			cg20853880	KLF11	Not Reported	9.48e-07	0.00804755
			cg00931944		Not Reported	9.74e-07	0.00804755
			cg22870994		Not Reported	9.76e-07	0.00804755
			cg18543035		Not Reported	1.02e-06	0.00804755
			cg10400362	AJAP1;AJAP1	Not Reported	1.04e-06	0.00804755
			cg24511898	ATG4B;ATG4B;THAP4	Not Reported	1.06e-06	0.00804755
			cg23162967	CBLB	Not Reported	1.07e-06	0.00804755
			cg06665941	IFNAR2;IFNAR2;IFNAR2	Not Reported	1.09e-06	0.00804755
			cg20087917	C14orf133;AHSA1	Not Reported	1.09e-06	0.00804755
			cg16104446	MCM4;MCM4;PRKDC;PRKDC	Not Reported	1.11e-06	0.00804755
			cg19450145	TULP4;TULP4	Not Reported	1.11e-06	0.00804755
			cg09984469	CYP26B1	Not Reported	1.13e-06	0.00804755
			cg23104823	PRPF39;PRPF39	Not Reported	1.2e-06	0.00831494
			cg20261243	NCOA5	Not Reported	1.23e-06	0.00831494
			cg11688874	WAC;WAC;WAC;WAC;WAC	Not Reported	1.24e-06	0.00831494
			cg10525720		Not Reported	5.12e-07	0.0091724
			cg00472528		Not Reported	5.29e-07	0.0091724
			cg16091269		Not Reported	5.34e-07	0.0091724
			cg09392827		Not Reported	5.77e-07	0.0091724
			cg23205818	RGS6	Not Reported	5.92e-07	0.00923743
			cg02737268	CDC25B;CDC25B;CDC25B	Not Reported	6.15e-07	0.00963584
			cg03160445	LNP1;TOMM70A;LNP1	Not Reported	6.58e-07	0.00996398
			cg17484877	PTPRN2;PTPRN2;PTPRN2	Not Reported	7.62e-07	0.00996398
			cg08723637		Not Reported	8.51e-07	0.00996398
			cg13947929	CRHR1;CRHR1;CRHR1;CRHR1	Not Reported	8.91e-07	0.0105691
			cg15877295	UBN2	Not Reported	9.2e-07	0.0107896
			cg11814422	SNORD58A;RPL17;SNORD58B;RPL17	Not Reported	9.48e-07	0.0110932
			cg22811384		Not Reported	9.74e-07	0.0117821
			cg05744073	MIR132	Not Reported	9.76e-07	0.0118147
			cg25188760		Not Reported	1.02e-06	0.0118147
			cg03227783	HLA-DPB2	Not Reported	1.04e-06	0.012244
			cg13713052	FAM162A;CCDC58	Not Reported	1.06e-06	0.012244
			cg24962827	THRB;THRB;THRB	Not Reported	1.07e-06	0.0123044
			cg04889221	CCDC37	Not Reported	1.09e-06	0.0123044
			cg14193886	LIF;LIF	Not Reported	1.09e-06	0.0123044
			cg02304481	FAM178B;FAM178B	Not Reported	1.11e-06	0.0128072
			cg06836020	LOC440354;LOC595101	Not Reported	1.11e-06	0.013102
			cg17876831	SLC5A10;SLC5A10	Not Reported	1.13e-06	0.013102
			cg22219795		Not Reported	1.2e-06	0.0131047
			cg21304211	C1orf183;C1orf183;C1orf183	Not Reported	1.23e-06	0.0131047
			cg09853839		Not Reported	1.24e-06	0.0133032
			cg19741148		Not Reported	1.43e-06	0.0133032
			cg19597318	NFASC;NFASC;NFASC;NFASC;NFASC	Not Reported	1.44e-06	0.0133472
			cg14156446	NR6A1;NR6A1	Not Reported	1.47e-06	0.0135845
			cg02694576	PTDSS2	Not Reported	1.48e-06	0.0140408
			cg14044465		Not Reported	1.52e-06	0.0141313
			cg01963897		Not Reported	1.61e-06	0.0141411
			cg05301188	KLF11	Not Reported	1.73e-06	0.0141411
			cg21963643	CACNA1E	Not Reported	1.74e-06	0.0142258
			cg22920258	MCHR1	Not Reported	1.75e-06	0.0142258
			cg14421779		Not Reported	1.89e-06	0.0142258
			cg10251347	NRD1;NRD1;NRD1;NRD1	Not Reported	1.96e-06	0.0142258
			cg22901726		Not Reported	2.05e-06	0.0142258
			cg16783478	GRIN2A;GRIN2A;GRIN2A	Not Reported	2.21e-06	0.0142258
			cg22341273	HEATR7A;HEATR7A;HEATR7A	Not Reported	2.26e-06	0.0142258
			cg20752695		Not Reported	2.29e-06	0.0142258
			cg01726103	FAM65B	Not Reported	2.42e-06	0.0142258
			cg08250273	ST7;ST7OT4;ST7OT1;ST7	Not Reported	2.44e-06	0.0142258
			cg09332650	PRR12	Not Reported	2.53e-06	0.0142258
			cg14932796	COIL	Not Reported	2.54e-06	0.0142258
			cg18358845	ZNF454	Not Reported	2.56e-06	0.0143248
			cg13885205		Not Reported	2.7e-06	0.0146651
			cg22081084	LRRC8B	Not Reported	2.83e-06	0.0151354
			cg05254095	ZDHHC7;ZDHHC7	Not Reported	2.84e-06	0.0151397
			cg04598128		Not Reported	2.9e-06	0.0151397
			cg05093429	TCL6	Not Reported	2.92e-06	0.0151397
			cg04948475	UGT2A3;UGT2A3	Not Reported	3.04e-06	0.0156825
			cg18062721	VGLL4;VGLL4	Not Reported	3.04e-06	0.0156825
			cg19545348	RCOR3;RCOR3;RCOR3;RCOR3	Not Reported	3.09e-06	0.0166509
			cg17599958	AP2A2	Not Reported	3.19e-06	0.0166509
			cg17009526	FAT1	Not Reported	3.34e-06	0.0168522
			cg13241473	TFEB;TFEB	Not Reported	3.4e-06	0.0168522
			cg10355458	MBD3	Not Reported	3.48e-06	0.0168522
			cg01353569	HBP1	Not Reported	3.48e-06	0.0168522
			cg17745433	OBSCN;OBSCN	Not Reported	3.61e-06	0.0169272
			cg19613905	MNS1;MNS1	Not Reported	3.62e-06	0.0169799
			cg09991951		Not Reported	3.65e-06	0.0171254
			cg07145255	DEPDC1B;DEPDC1B	Not Reported	3.67e-06	0.0171254
			cg19951269		Not Reported	3.77e-06	0.0171254
			cg01223673	INSC	Not Reported	3.83e-06	0.0171254
			cg23924911		Not Reported	3.88e-06	0.0179732
			cg04318006	SNTB1	Not Reported	3.89e-06	0.0179732
			cg09529537	JMY	Not Reported	3.89e-06	0.0179732
			cg21757872	BTBD11;BTBD11	Not Reported	3.96e-06	0.0180108
			cg15944459	PLA2G6;BAIAP2L2;PLA2G6	Not Reported	3.99e-06	0.0180108
			cg16198129	ZNF662;ZNF662	Not Reported	4.01e-06	0.0180108
			cg04605980		Not Reported	4.08e-06	0.0180108
			cg09016822	IER3	Not Reported	4.22e-06	0.0180108
			cg12402495	C1orf43;C1orf43;UBAP2L;UBAP2L;C1orf43	Not Reported	4.4e-06	0.0180108
			cg00584840		Not Reported	4.49e-06	0.0180108
			cg24613691		Not Reported	4.52e-06	0.0180108
			cg22136672		Not Reported	4.53e-06	0.0180108
			cg06124975	SOBP	Not Reported	4.76e-06	0.0180108
			cg02804275		Not Reported	4.78e-06	0.0188985
			cg18547667		Not Reported	5.14e-06	0.0188985
			cg18654971	MIR449C;CDC20B;CDC20B;CDC20B	Not Reported	5.18e-06	0.0188985
			cg06936159	ZNF707;ZNF707;ZNF707;ZNF707;ZNF707;ZNF707	Not Reported	5.31e-06	0.0191205
			cg18624108	COL11A2;COL11A2;COL11A2	Not Reported	5.36e-06	0.0193112
			cg09015484		Not Reported	5.4e-06	0.0193112
			cg23436918	BZW2;ANKMY2;BZW2;BZW2	Not Reported	5.44e-06	0.019345
			cg03531754	FAM83A;FAM83A	Not Reported	5.51e-06	0.0193884
			cg10150615	LOC391322	Not Reported	5.58e-06	0.0194608
			cg21838880	ZNF461;ZNF461	Not Reported	5.73e-06	0.0194608
			cg11580090	CYB5R1	Not Reported	5.78e-06	0.0194608
			cg14039479	GPR26	Not Reported	5.78e-06	0.0194608
			cg13412395	NR4A3;NR4A3;NR4A3	Not Reported	5.83e-06	0.0196189
			cg15999833	HECW1	Not Reported	6.26e-06	0.0198187
			cg13507084	CNTFR;CNTFR	Not Reported	6.27e-06	0.0198365
			cg03226245	SDHAF1;SDHAF1	Not Reported	6.27e-06	0.0203179
			cg01339558	TIPRL;TIPRL	Not Reported	6.4e-06	0.0203603
			cg00356500	TNXB	Not Reported	6.41e-06	0.0203603
			cg16139199	ESCO1	Not Reported	6.46e-06	0.0206355
			cg19932227	ADPRH	Not Reported	6.58e-06	0.0208037
			cg11287903	DCLRE1A;NHLRC2;DCLRE1A	Not Reported	6.62e-06	0.0208037
			cg08470053	ZNF160;ZNF160;ZNF160	Not Reported	6.68e-06	0.0211271
			cg25184507	CYB5D1;LSMD1	Not Reported	6.7e-06	0.0211271
			cg23851043	MOBKL3;MOBKL3;MOBKL3	Not Reported	6.77e-06	0.0213098
			cg24430189		Not Reported	6.8e-06	0.0214752
			cg20584198	STAC3	Not Reported	6.82e-06	0.0219156
			cg23622695		Not Reported	7.24e-06	0.0219156
			cg15401862	KCNMB4	Not Reported	7.28e-06	0.022139
			cg13116086	POM121L10P	Not Reported	7.32e-06	0.022139
			cg19020758		Not Reported	7.46e-06	0.0221922
			cg09540629	KNDC1	Not Reported	7.6e-06	0.0224763
			cg11110248	MANBA	Not Reported	7.65e-06	0.0224763
			cg12315590	C3orf37;C3orf37	Not Reported	7.72e-06	0.0224763
			cg04835971	RASSF3	Not Reported	7.79e-06	0.0225006
			cg09422450		Not Reported	7.99e-06	0.022513
			cg21319458	BAZ2B;BAZ2B	Not Reported	8e-06	0.0225298
			cg13769834		Not Reported	8.05e-06	0.0225298
			cg00232805	ANKRD36	Not Reported	8.05e-06	0.0225776
			cg18701983	TNXB	Not Reported	8.17e-06	0.0225776
			cg19306036	GREB1	Not Reported	8.31e-06	0.0225776
			cg22351924	IFI6;IFI6;IFI6	Not Reported	8.38e-06	0.0225776
			cg04792380		Not Reported	8.64e-06	0.0225776
			cg12404679	KLHL30	Not Reported	8.73e-06	0.0225776
			cg08458400	CNR1;CNR1;CNR1;CNR1;CNR1;CNR1	Not Reported	8.78e-06	0.0225776
			cg13435243	LRRC8A;LRRC8A;LRRC8A	Not Reported	8.96e-06	0.0225776
			cg19094530		Not Reported	9.1e-06	0.0225776
			cg25235380	ANKFY1;ANKFY1	Not Reported	9.15e-06	0.0225776
			cg00004939	C14orf181;C14orf181	Not Reported	9.4e-06	0.0225776
			cg02326858	ZNF687	Not Reported	9.42e-06	0.0225776
			cg00997699	PLXNA2	Not Reported	9.56e-06	0.0226536
			cg00031105	RXRB	Not Reported	9.7e-06	0.0226536
			cg00832650	FLNC;FLNC	Not Reported	1e-05	0.0229013
			cg21683619	LEPR;LEPR;LEPR	Not Reported	1e-05	0.0229013
			cg11327366	FAM189A1	Not Reported	1.02e-05	0.0229013
			cg21689228	MSX1	Not Reported	1.03e-05	0.0229013
			cg00455514		Not Reported	1.04e-05	0.0229013
			cg23219925		Not Reported	1.06e-05	0.0229941
			cg10581632	CDK2;CDK2;CDK2;SILV;CDK2	Not Reported	1.07e-05	0.0230838
			cg00410419	COMMD6;COMMD6	Not Reported	1.07e-05	0.0230838
			cg08531746	ATP11A;ATP11A	Not Reported	1.08e-05	0.0230838
			cg18784586	GPRC5A;GPRC5A	Not Reported	1.08e-05	0.0230838
			cg17361449	TTPAL;TTPAL	Not Reported	1.1e-05	0.0237713
			cg23182539	TIAL1;TIAL1	Not Reported	1.1e-05	0.0237713
			cg19964273		Not Reported	1.12e-05	0.0237713
			cg11906607	GNG7	Not Reported	1.13e-05	0.0237713
			cg15084903	THEG;THEG	Not Reported	1.13e-05	0.0237713
			cg25256723	F5	Not Reported	1.13e-05	0.0239131
			cg17794996	C6orf48;C6orf48	Not Reported	1.14e-05	0.0239131
			cg24002010	TMEM86B;SAPS1	Not Reported	1.14e-05	0.0239131
			cg03649497	CACNA1G;CACNA1G;CACNA1G;CACNA1G;CACNA1G; CACNA1G; CACNA1G;CACNA1G;CACNA1G;CACNA1G;CACNA1G; CACNA1G;CACNA1G;CACNA1G;CACNA1G	Not Reported	1.15e-05	0.0242201
			cg08980198		Not Reported	1.16e-05	0.0242201
			cg17983632		Not Reported	1.17e-05	0.0244822
			cg04618340		Not Reported	1.17e-05	0.0246495
			cg05177851	EIF2B3;EIF2B3	Not Reported	1.17e-05	0.0247272
			cg00170564	BTBD11	Not Reported	1.18e-05	0.0248262
			cg20009378	GRK1	Not Reported	1.19e-05	0.0248536
			cg16275967	NDUFS2;NDUFS2	Not Reported	1.2e-05	0.024897
			cg04772948	LOC284788;LOC284788	Not Reported	1.22e-05	0.024897
			cg02582774	COQ5	Not Reported	1.23e-05	0.0251044
			cg21850852	ITGB4;ITGB4;ITGB4	Not Reported	1.23e-05	0.0251871
			cg00570269	C13orf33	Not Reported	1.24e-05	0.0253681
			cg24769972	AP2A2	Not Reported	1.24e-05	0.0253681
			cg05573182	MAFB	Not Reported	1.25e-05	0.0253681
			cg03438024		Not Reported	1.28e-05	0.0253681
			cg12393716	TTC9C;HNRNPUL2	Not Reported	1.28e-05	0.0255556
			cg13116438	STK19;STK19;DOM3Z;STK19	Not Reported	1.28e-05	0.0255556
			cg08664652	GOSR1;GOSR1;GOSR1	Not Reported	1.29e-05	0.0255556
			cg03771840	TRIM15	Not Reported	1.34e-05	0.0255556
			cg03399598	GALNT7	Not Reported	1.34e-05	0.02566
			cg07306531	ZNF75A	Not Reported	1.35e-05	0.02566
			cg22523851		Not Reported	1.36e-05	0.02566
			cg22753607	ZCCHC7	Not Reported	1.36e-05	0.02566
			cg04517374	CABLES2	Not Reported	1.38e-05	0.02566
			cg08977639		Not Reported	1.38e-05	0.02566
			cg24545908		Not Reported	1.39e-05	0.02566
			cg09198968		Not Reported	1.41e-05	0.02566
			cg00017601	PTK2B;PTK2B;PTK2B;PTK2B	Not Reported	1.42e-05	0.02566
			cg20847018		Not Reported	1.44e-05	0.02566
			cg15649111	CPA5;CPA5;CPA5	Not Reported	1.46e-05	0.02566
			cg21473183	GNLY;GNLY	Not Reported	1.47e-05	0.02566
			cg15772133	LTBP1;LTBP1;LTBP1;LTBP1;LTBP1	Not Reported	1.49e-05	0.02566
			cg02133350	PMS2;PMS2	Not Reported	1.49e-05	0.02566
			cg10857489	SLC12A7	Not Reported	1.51e-05	0.02566
			cg01652215	TPRKB	Not Reported	1.51e-05	0.02566
			cg23475244		Not Reported	1.53e-05	0.02566
			cg13556079		Not Reported	1.54e-05	0.02566
			cg06932451		Not Reported	1.56e-05	0.02566
			cg18246640		Not Reported	1.58e-05	0.02566
			cg03414134	BCL6	Not Reported	1.58e-05	0.02566
			cg02895995	PEX11G	Not Reported	1.59e-05	0.02566
			cg20376082		Not Reported	1.6e-05	0.02566
			cg08145495	FUT6;FUT6	Not Reported	1.62e-05	0.0257576
			cg23061412	MIR518A2	Not Reported	1.62e-05	0.0257576
			cg00986762	PSMB2;PSMB2	Not Reported	1.63e-05	0.0257576
			cg15603885	ABRA	Not Reported	1.66e-05	0.0257576
			cg17169613	RALB	Not Reported	1.66e-05	0.0257576
			cg16639311		Not Reported	1.66e-05	0.0257576
			cg00464757		Not Reported	1.67e-05	0.0257576
			cg23991169	PCGF3	Not Reported	1.69e-05	0.0257576
			cg22510662	C5orf33;C5orf33	Not Reported	1.69e-05	0.0257576
			cg17851061	GREB1	Not Reported	1.69e-05	0.0257576
			cg11208039	ZDHHC13;ZDHHC13;ZDHHC13;ZDHHC13	Not Reported	1.72e-05	0.0257576
			cg19407545		Not Reported	1.73e-05	0.0257576
			cg14457132	CAGE1;CAGE1;CAGE1;CAGE1;CAGE1;CAGE1;RIOK1	Not Reported	1.73e-05	0.0259081
			cg02668984	PDK2	Not Reported	1.74e-05	0.0259081
			cg00090197	TMEM125	Not Reported	1.74e-05	0.0262258
			cg23219933		Not Reported	1.75e-05	0.0262832
			cg15966151	NR0B2	Not Reported	1.76e-05	0.0268917
			cg12652780	PPFIA1;PPFIA1	Not Reported	1.77e-05	0.0268917
			cg00402074	GPR116;GPR116	Not Reported	1.77e-05	0.0268917
			cg11565042	GPR45	Not Reported	1.77e-05	0.0268917
			cg06778713		Not Reported	1.78e-05	0.0268917
			cg24433586	C17orf56	Not Reported	1.79e-05	0.0268917
			cg16925003	PXDN	Not Reported	1.8e-05	0.0268917
			cg22312050		Not Reported	1.8e-05	0.0271029
			cg20891622	WDR82;MIRLET7G	Not Reported	1.81e-05	0.0271497
			cg00638021	COL1A1	Not Reported	1.81e-05	0.0271911
			cg11596580	PRMT8;PRMT8	Not Reported	1.82e-05	0.0271911
			cg17321888		Not Reported	1.84e-05	0.0271911
			cg06580551	ZNF662;ZNF662;ZNF662	Not Reported	1.85e-05	0.0271911
			cg05318427	KCMF1	Not Reported	1.87e-05	0.0275276
			cg13701509	NPM1;NPM1;NPM1	Not Reported	1.87e-05	0.0275276
			cg07835232	DENND2A	Not Reported	1.87e-05	0.0275276
			cg10505024	KEAP1;KEAP1	Not Reported	1.88e-05	0.0275477
			cg19819135	SFRS11	Not Reported	1.88e-05	0.0280713
			cg09379601	DNASE2;DNASE2	Not Reported	1.88e-05	0.028104
			cg03312366		Not Reported	1.9e-05	0.0281994
			cg07031551	ARAP1	Not Reported	1.9e-05	0.0285127
			cg02883247	KIRREL3;KIRREL3	Not Reported	1.9e-05	0.0285748
			cg00882175		Not Reported	1.93e-05	0.0287099
			cg12484590		Not Reported	1.93e-05	0.0287099
			cg00617292	TNXB	Not Reported	1.96e-05	0.0288093
			cg00097968	RPTN	Not Reported	1.97e-05	0.028861
			cg14464244	MAGI2	Not Reported	2.03e-05	0.0292049
			cg14840863	COLEC11;COLEC11	Not Reported	2.05e-05	0.0292049
			cg16974379	ZNF248	Not Reported	2.06e-05	0.0295488
			cg13436417	PPAPDC1A	Not Reported	2.06e-05	0.0295778
			cg22627950	TMED4	Not Reported	2.06e-05	0.0296288
			cg13129888	EYA3;EYA3	Not Reported	2.07e-05	0.0296288
			cg03871124		Not Reported	2.07e-05	0.0296288
			cg13238876		Not Reported	2.1e-05	0.0296527
			cg15985509	ZNF444	Not Reported	2.11e-05	0.030171
			cg24146685	MOGAT3	Not Reported	2.14e-05	0.030171
			cg12438413	RARA;RARA;RARA;RARA	Not Reported	2.14e-05	0.0303575
			cg11057205		Not Reported	2.14e-05	0.0303882
			cg17460597		Not Reported	2.15e-05	0.0304067
			cg03758392	C3orf70	Not Reported	2.18e-05	0.0304399
			cg13265914	REEP4	Not Reported	2.19e-05	0.0304399
			cg01176329	GABBR1;GABBR1;GABBR1	Not Reported	2.2e-05	0.0304928
			cg19240857	LY6G6E;LY6G6E;LY6G6D	Not Reported	2.21e-05	0.0304928
			cg12739914		Not Reported	2.26e-05	0.0304928
			cg11530914	FHOD1;SLC9A5	Not Reported	2.27e-05	0.0306921
			cg20980271	CLCC1;CLCC1	Not Reported	2.28e-05	0.0313884
			cg02906787	SHC1;SHC1;CKS1B;CKS1B	Not Reported	2.32e-05	0.0313884
			cg13442432		Not Reported	2.33e-05	0.0313884
			cg08204369	HN1;HN1;HN1;HN1;HN1;HN1	Not Reported	2.36e-05	0.0313884
			cg02841941	P2RY1	Not Reported	2.36e-05	0.0313884
			cg24975723	SCARNA9;KIAA1731	Not Reported	2.37e-05	0.0313884
			cg21239511	C7orf50;C7orf50;C7orf50	Not Reported	2.39e-05	0.0313884
			cg24486518	NCAN	Not Reported	2.43e-05	0.0313884
			cg22748470	SLC25A2	Not Reported	2.43e-05	0.0313884
			cg08438435	APBA2;APBA2	Not Reported	2.47e-05	0.0313884
			cg21939482	C7orf70	Not Reported	2.48e-05	0.0315228
			cg16066544	AOC3	Not Reported	2.5e-05	0.0317024
			cg17746791	PIM1	Not Reported	2.5e-05	0.031875
			cg01332882	ZNFX1	Not Reported	2.51e-05	0.031875
			cg23003225		Not Reported	2.52e-05	0.031875
			cg22249386	MYH13	Not Reported	2.58e-05	0.031875
			cg03705947	GADD45A	Not Reported	2.58e-05	0.032136
			cg09981884	TMEM129;TMEM129	Not Reported	2.61e-05	0.032249
			cg08274380	GPSM2	Not Reported	2.62e-05	0.0325293
			cg16276063	SOX2OT	Not Reported	2.63e-05	0.0325293
			cg23789977		Not Reported	2.65e-05	0.0326978
			cg08370718	DTWD1;DTWD1;DTWD1;DTWD1;C15orf33	Not Reported	2.65e-05	0.0326978
			cg09878914	BAT1;BAT1	Not Reported	2.67e-05	0.0328182
			cg00366594	MIR527	Not Reported	2.68e-05	0.0329278
			cg18669135		Not Reported	2.68e-05	0.0329278
			cg10211518	POLRMT	Not Reported	2.71e-05	0.0329278
			cg07612978	C4orf50	Not Reported	2.79e-05	0.033235
			cg15244101		Not Reported	2.8e-05	0.033235
			cg21511036	IRS1	Not Reported	2.8e-05	0.0333395
			cg02021157	KCNQ1;KCNQ1	Not Reported	2.83e-05	0.0336467
			cg01185801	MALAT1	Not Reported	2.84e-05	0.0336467
			cg00397871	CCDC129	Not Reported	2.84e-05	0.0339281
			cg23593986	MIR499;MYH7B	Not Reported	2.84e-05	0.0339839
			cg07127103	MAPK1IP1L	Not Reported	2.85e-05	0.0339839
			cg10926047	GFM1	Not Reported	2.86e-05	0.0339839
			cg20038204	SETBP1	Not Reported	2.86e-05	0.0339839
			cg00309965	ECSCR	Not Reported	2.88e-05	0.0339839
			cg18934822	SKI	Not Reported	2.91e-05	0.0339839
			cg05335473		Not Reported	2.96e-05	0.0339839
			cg21687563	TTC28	Not Reported	2.96e-05	0.0339839
			cg22530146	ZNF469	Not Reported	2.96e-05	0.0339839
			cg21864616		Not Reported	2.96e-05	0.0339839
			cg17400701	AGAP1;AGAP1	Not Reported	3e-05	0.0339839
			cg07312954	DENND4B	Not Reported	3.02e-05	0.0339839
			cg20186995		Not Reported	3.06e-05	0.0340343
			cg07650554	SEPHS2	Not Reported	3.06e-05	0.0340343
			cg19881032	SLC16A8	Not Reported	3.1e-05	0.0340343
			cg12616745	MFSD6	Not Reported	3.1e-05	0.0340343
			cg11851429	CYB561D1;CYB561D1;CYB561D1;CYB561D1;CYB561D 1	Not Reported	3.12e-05	0.0340343
			cg02180424	MDGA2	Not Reported	3.15e-05	0.0340343
			cg07395907		Not Reported	3.15e-05	0.0340343
			cg06609415		Not Reported	3.16e-05	0.0340343
			cg14771734	ZFYVE16;ZFYVE16	Not Reported	3.21e-05	0.0340343
			cg02896926	AKNAD1	Not Reported	3.21e-05	0.0345772
			cg10901867	NAT8L	Not Reported	3.23e-05	0.0345772
			cg16925090	KIAA1377;ANGPTL5	Not Reported	3.27e-05	0.0345772
			cg13441112		Not Reported	3.28e-05	0.0345772
			cg00160828		Not Reported	3.31e-05	0.0345772
			cg19294931	TTBK1	Not Reported	3.34e-05	0.0345772
			cg04132851	SSX2IP;SSX2IP;SSX2IP;SSX2IP;SSX2IP	Not Reported	3.36e-05	0.0345772
			cg17422427	RNPEPL1	Not Reported	3.36e-05	0.0345772
			cg03133917	RBM33	Not Reported	3.39e-05	0.0345772
			cg23784907	PATL1	Not Reported	3.39e-05	0.0347061
			cg21466107	GLI3	Not Reported	3.4e-05	0.0347061
			cg02051981	PAPPA2;PAPPA2	Not Reported	3.4e-05	0.0347061
			cg13551841	EHMT1	Not Reported	3.4e-05	0.0349866
			cg20412283	DDAH2	Not Reported	3.41e-05	0.0350151
			cg01078248	NDUFA5	Not Reported	3.42e-05	0.0350151
			cg17408923	RANBP2	Not Reported	3.43e-05	0.0350151
			cg06734816	NT5DC1	Not Reported	3.44e-05	0.0351082
			cg03811519	NUP214	Not Reported	3.46e-05	0.0351082
			cg11752440	DYNC2H1;DYNC2H1	Not Reported	3.47e-05	0.0351082
			cg19255333	PEMT;PEMT;PEMT	Not Reported	3.49e-05	0.035217
			cg06167524		Not Reported	3.5e-05	0.035217
			cg00598758	TBX20;TBX20	Not Reported	3.5e-05	0.0353234
			cg22535057	LHFPL4	Not Reported	3.51e-05	0.0353234
			cg16466065	LOC388428	Not Reported	3.52e-05	0.0355677
			cg06128509	KIF20B	Not Reported	3.53e-05	0.0359706
			cg02541778		Not Reported	3.53e-05	0.0359706
			cg04324509	PCNP	Not Reported	3.62e-05	0.0359706
			cg11181726		Not Reported	3.65e-05	0.0359706
			cg10508347	SLC45A1	Not Reported	3.66e-05	0.0359706
			cg13948074	C1orf220;C1orf220	Not Reported	3.66e-05	0.0359706
			cg12183549	LOC221710;HERV-FRD	Not Reported	3.66e-05	0.0359706
			cg13917004	RABAC1	Not Reported	3.66e-05	0.0359706
			cg14041194	TRAF2	Not Reported	3.66e-05	0.0360667
			cg14099160	SEC63	Not Reported	3.68e-05	0.0362062
			cg14028671	NPDC1	Not Reported	3.68e-05	0.0364008
			cg11355319	LYSMD3	Not Reported	3.71e-05	0.0364008
			cg03584693	RG9MTD1	Not Reported	3.72e-05	0.0364241
			cg02194842		Not Reported	3.73e-05	0.0366555
			cg01206944	ATP10A	Not Reported	3.78e-05	0.0369958
			cg19762797		Not Reported	3.8e-05	0.0369958
			cg11024682	SREBF1;SREBF1	Not Reported	3.81e-05	0.0369958
			cg06231385	FOXK1	Not Reported	3.81e-05	0.0369958
			cg04217096	KANK4	Not Reported	3.85e-05	0.0373055
			cg03301075	MRGPRE	Not Reported	3.85e-05	0.0373055
			cg00830435		Not Reported	3.85e-05	0.0376353
			cg06500161	ABCG1;ABCG1;ABCG1;ABCG1;ABCG1;ABCG1	Not Reported	3.88e-05	0.0376353
			cg07036918	SCUBE2;SCUBE2	Not Reported	3.88e-05	0.0376353
			cg03609216	TRIM15	Not Reported	3.91e-05	0.0376353
			cg10379653	TBC1D1;PTTG2	Not Reported	3.92e-05	0.0376353
			cg05104581	ACSF3;ACSF3;ACSF3	Not Reported	3.95e-05	0.0376353
			cg22236894	YTHDF3;YTHDF3	Not Reported	4.01e-05	0.0376353
			cg21532334		Not Reported	4.03e-05	0.0376353
			cg14147105	FAM125A	Not Reported	4.03e-05	0.0376353
			cg04266929		Not Reported	4.05e-05	0.0376353
			cg09311052	UBE2Q1	Not Reported	4.06e-05	0.0376353
			cg15891747	KLHL12;KLHL12	Not Reported	4.07e-05	0.0376353
			cg12946524	FNDC3B;FNDC3B	Not Reported	4.08e-05	0.0376353
			cg10727660	AGAP3	Not Reported	4.08e-05	0.0376353
			cg17461336	CYP3A43;CYP3A43;CYP3A43	Not Reported	4.1e-05	0.0376353
			cg16163382		Not Reported	4.13e-05	0.0376353
			cg02043585	PIGN;PIGN;KIAA1468	Not Reported	4.17e-05	0.0376353
			cg11755407	EML3;MTA2	Not Reported	4.17e-05	0.0376353
			cg13733010	ZNF716	Not Reported	4.19e-05	0.0376353
			cg17633683	SLC6A18	Not Reported	4.23e-05	0.0376353
			cg07982899	C4orf22	Not Reported	4.29e-05	0.0376353
			cg03045325	MACROD1;FLRT1	Not Reported	4.3e-05	0.0376353
			cg16814416	TCTEX1D4	Not Reported	4.3e-05	0.0376353
			cg01983759	MED16	Not Reported	4.31e-05	0.0376353
			cg07317983	ZBTB20;ZBTB20	Not Reported	4.36e-05	0.0376353
			cg14862791	TTC23L	Not Reported	4.37e-05	0.0376353
			cg14842398	KIAA0182	Not Reported	4.44e-05	0.037745
			cg09173621	ARHGEF7;ARHGEF7;ARHGEF7	Not Reported	4.45e-05	0.037745
			cg21790971	FIP1L1;FIP1L1;FIP1L1	Not Reported	4.46e-05	0.037745
			cg15026150	ATP8B2	Not Reported	4.46e-05	0.037745
			cg04903691	CXCR5;CXCR5	Not Reported	4.48e-05	0.037745
			cg13789711	PHPT1;PHPT1	Not Reported	4.49e-05	0.037745
			cg19455335	C8orf58	Not Reported	4.52e-05	0.037745
			cg08604596	CCDC101	Not Reported	4.52e-05	0.037745
			cg08073153	LEMD2;LEMD2	Not Reported	4.53e-05	0.0379701
			cg01334186	PSMB4	Not Reported	4.54e-05	0.0379701
			cg20936321		Not Reported	4.54e-05	0.037994
			cg02881186	TRAPPC9;TRAPPC9	Not Reported	4.58e-05	0.037994
			cg08913530	C10orf129	Not Reported	4.58e-05	0.0381044
			cg02716826	SUGT1P1;AQP3	Not Reported	4.59e-05	0.0383062
			cg06423822	PTPRN2;PTPRN2;PTPRN2	Not Reported	4.6e-05	0.0383062
			cg00522636	DCP2	Not Reported	4.61e-05	0.0383309
			cg04428700	HOXA13	Not Reported	4.63e-05	0.0383309
			cg15670865	PLA2G6;PLA2G6	Not Reported	4.63e-05	0.0383309
			cg13397282	DAB2IP;DAB2IP	Not Reported	4.64e-05	0.0387229
			cg04226364	MYST2	Not Reported	4.66e-05	0.0387229
			cg19967421	XCR1;XCR1	Not Reported	4.67e-05	0.0387637
			cg01091261	ADCY9	Not Reported	4.67e-05	0.038778
			cg06199907	MARVELD3	Not Reported	4.68e-05	0.038778
			cg21104686		Not Reported	4.69e-05	0.038778
			cg02951880	VANGL2	Not Reported	4.69e-05	0.038778
			cg02463166	SPTBN1;SPTBN1	Not Reported	4.69e-05	0.0387901
			cg12937438		Not Reported	4.76e-05	0.0387901
			cg21099470	ZNF518B	Not Reported	4.77e-05	0.0387901
			cg09872774	NR2E3;NR2E3	Not Reported	4.77e-05	0.0387901
			cg18633432	MSL2	Not Reported	4.78e-05	0.0388181
			cg19737664	LRRC56	Not Reported	4.79e-05	0.0390023
			cg00160522	FGFRL1;FGFRL1;FGFRL1	Not Reported	4.79e-05	0.039058
			cg14650228	ZC3H3	Not Reported	4.79e-05	0.0393302
			cg05567435	METTL7B	Not Reported	4.79e-05	0.0393302
			cg24059022	SLC12A7	Not Reported	4.83e-05	0.0395271
			cg01243823	NOD2	Not Reported	4.85e-05	0.0396006
			cg00310201	ZAP70;ZAP70	Not Reported	4.87e-05	0.0396006
			cg14054990	KRTAP19-5	Not Reported	4.87e-05	0.0396006
			cg19853194	VAPA;VAPA	Not Reported	4.9e-05	0.0396006
			cg20566449	RASA3	Not Reported	4.94e-05	0.0396006
			cg24044651	C1orf128	Not Reported	4.94e-05	0.0396528
			cg19385725	NPC1	Not Reported	4.97e-05	0.0396641
			cg04362790		Not Reported	4.98e-05	0.0397265
			cg15044954	C7orf63;C7orf63	Not Reported	4.98e-05	0.0399248
			cg05978306	MYO1C;MYO1C;MYO1C	Not Reported	5.05e-05	0.0399524
			cg23402821		Not Reported	5.05e-05	0.0399524
			cg16610810	ITGA9	Not Reported	5.07e-05	0.0399524
			cg16522993		Not Reported	5.09e-05	0.0399524
			cg20136959	CDADC1	Not Reported	5.11e-05	0.0399524
			cg18906002	KIAA1688	Not Reported	5.12e-05	0.0399524
			cg04661591		Not Reported	5.12e-05	0.0399524
			cg09299307	CCNH	Not Reported	5.15e-05	0.0399524
			cg09350880	DPF3	Not Reported	5.15e-05	0.039972
			cg05207943		Not Reported	5.16e-05	0.039972
			cg07936541	ANKRD36B	Not Reported	5.17e-05	0.039972
			cg09650907	FAM104A;FAM104A	Not Reported	5.18e-05	0.039972
			cg11973777		Not Reported	5.22e-05	0.039972
			cg21211680		Not Reported	5.24e-05	0.039972
			cg19500057	STRN3;STRN3;MIR624	Not Reported	5.29e-05	0.039972
			cg15761814	CCDC138	Not Reported	5.3e-05	0.039972
			cg20418501		Not Reported	5.33e-05	0.0401017
			cg06733311	PHF1;PHF1;PHF1	Not Reported	5.36e-05	0.0401017
			cg08862564	CREB1;CREB1	Not Reported	5.38e-05	0.0401017
			cg03694795	SC65	Not Reported	5.38e-05	0.0401017
			cg11235741	MEX3B	Not Reported	5.39e-05	0.0401017
			cg18100830		Not Reported	5.4e-05	0.0401017
			cg12243375	GUCY1A2	Not Reported	5.42e-05	0.0401017
			cg07904028	PPP2R2C;PPP2R2C	Not Reported	5.43e-05	0.0401017
			cg19225280	TAF11	Not Reported	5.45e-05	0.0401017
			cg20032723	DCPS	Not Reported	5.49e-05	0.0401017
			cg02263813	MT1A;MT1A	Not Reported	5.51e-05	0.0401017
			cg08251160	MGC72080	Not Reported	5.54e-05	0.0401017
			cg22346032		Not Reported	5.55e-05	0.0401017
			cg03678860	TBCD	Not Reported	5.56e-05	0.0401017
			cg24624173	SLC22A11	Not Reported	5.57e-05	0.0401017
			cg12653788		Not Reported	5.58e-05	0.0401017
			cg09869950	FGGY;FGGY	Not Reported	5.58e-05	0.0401017
			cg04767756	EMP2	Not Reported	5.59e-05	0.0401017
			cg05639679	KIAA1522	Not Reported	5.61e-05	0.0401017
			cg18420708	EPHX3;EPHX3	Not Reported	5.62e-05	0.0401017
			cg18350497	C11orf54	Not Reported	5.63e-05	0.0401017
			cg03708092		Not Reported	5.65e-05	0.0401017
			cg11342452	NKX6-2	Not Reported	5.66e-05	0.0401017
			cg23095383	PTPRC;PTPRC;PTPRC;PTPRC	Not Reported	5.67e-05	0.0401017
			cg21774377	UHRF1BP1	Not Reported	5.68e-05	0.0401017
			cg20011604	TUBA3C	Not Reported	5.69e-05	0.0401758
			cg18365406	LPPR2;LPPR2	Not Reported	5.74e-05	0.0401758
			cg17204834	ZNF589	Not Reported	5.74e-05	0.0401758
			cg06963308		Not Reported	5.76e-05	0.040246
			cg14420670		Not Reported	5.77e-05	0.040246
			cg03157738	KANK2	Not Reported	5.81e-05	0.040246
			cg07823492	HOXB1	Not Reported	5.85e-05	0.040246
			cg16890600		Not Reported	5.85e-05	0.0406162
			cg07758528	PARP8	Not Reported	5.86e-05	0.0406162
			cg14138312	KDM4C;KDM4C;KDM4C;KDM4C	Not Reported	5.86e-05	0.0410154
			cg06873218	PDGFB;PDGFB	Not Reported	5.86e-05	0.0410154
			cg24536827		Not Reported	5.88e-05	0.0410154
			cg18391611	SBK2	Not Reported	5.88e-05	0.0410754
			cg01973725	RNU5E;RNU5D;ZCCHC9;ZCCHC9;ZCCHC9	Not Reported	5.91e-05	0.0410754
			cg24250234		Not Reported	5.91e-05	0.0410754
			cg12593303	SPTBN1;SPTBN1	Not Reported	5.92e-05	0.0413759
			cg12738349	MIF	Not Reported	5.92e-05	0.0415114
			cg10790887	INPP5A	Not Reported	5.93e-05	0.0415205
			cg04661747		Not Reported	5.94e-05	0.0415753
			cg20248822	C1orf151	Not Reported	5.94e-05	0.0415753
			cg18511558	ARHGEF10	Not Reported	5.95e-05	0.0415753
			cg01093065	PLEKHA4;PLEKHA4	Not Reported	5.97e-05	0.0415753
			cg12340219	GPR123	Not Reported	5.98e-05	0.0415753
			cg03195665	FPR2;FPR2	Not Reported	5.99e-05	0.0415753
			cg24552424	SLCO5A1;SLCO5A1;SLCO5A1	Not Reported	5.99e-05	0.0415753
			cg23319790	MIR519D;MIR517A	Not Reported	6e-05	0.0415753
			cg06954660	HLA-DOA	Not Reported	6.03e-05	0.0415753
			cg20451986		Not Reported	6.04e-05	0.0415753
			cg08964024		Not Reported	6.05e-05	0.0415753
			cg09564133	MXD3;MXD3;MXD3;MXD3	Not Reported	6.08e-05	0.0415753
			cg17362483		Not Reported	6.09e-05	0.0415753
			cg13944397		Not Reported	6.09e-05	0.0415753
			cg14750501	CCNE1;CCNE1;CCNE1	Not Reported	6.1e-05	0.0415753
			cg18911817	NKD2	Not Reported	6.18e-05	0.0415753
			cg16300033	ANKRD30A	Not Reported	6.18e-05	0.0415753
			cg17588812	KIF1A	Not Reported	6.27e-05	0.0415753
			cg22628240		Not Reported	6.28e-05	0.0415753
			cg01721822	TMEM88B	Not Reported	6.28e-05	0.0415753
			cg14964327		Not Reported	6.3e-05	0.0415753
			cg11791144	NRG1	Not Reported	6.32e-05	0.0415753
			cg19701416		Not Reported	6.33e-05	0.0415753
			cg05397362		Not Reported	6.38e-05	0.0415753
			cg21151017		Not Reported	6.42e-05	0.0415753
			cg23413289	FAT1	Not Reported	6.43e-05	0.0415931
			cg05233324		Not Reported	6.47e-05	0.0415931
			cg21367769	SCGN	Not Reported	6.48e-05	0.0415931
			cg00008819	C4orf44;C4orf44	Not Reported	6.49e-05	0.0416175
			cg14476101	PHGDH	Not Reported	6.53e-05	0.0416175
			cg04948956		Not Reported	6.54e-05	0.04198
			cg23226387	TACO1	Not Reported	6.55e-05	0.0420043
			cg01374398	SCAP	Not Reported	6.55e-05	0.0421134
			cg16956456	C5orf41;C5orf41;C5orf41;C5orf41;C5orf41;C5orf41	Not Reported	6.57e-05	0.042186
			cg21120176	LOC285780	Not Reported	6.59e-05	0.042312
			cg08695707	C1orf53	Not Reported	6.59e-05	0.042312
			cg02078896	MACROD2;MACROD2	Not Reported	6.59e-05	0.042537
			cg15537788	SIPA1L3	Not Reported	6.61e-05	0.0425499
			cg22957121	MGAT4C	Not Reported	6.62e-05	0.0428311
			cg19116956		Not Reported	6.63e-05	0.0428444
			cg04423542	TRIM39;HCG18;HCG18;TRIM39	Not Reported	6.64e-05	0.0429848
			cg15965155		Not Reported	6.65e-05	0.0431013
			cg13088902		Not Reported	6.69e-05	0.0432045
			cg02765496	FAM122A;PIP5K1B	Not Reported	6.69e-05	0.0433793
			cg05947499	TPCN1;TPCN1	Not Reported	6.7e-05	0.0433793
			cg24420395	DUSP4;DUSP4	Not Reported	6.73e-05	0.0433793
			cg14007221	FRMPD1	Not Reported	6.73e-05	0.0433793
			cg25233569	RHOBTB1;RHOBTB1;RHOBTB1;RHOBTB1;RHOBTB1	Not Reported	6.74e-05	0.0436321
			cg06677352	PMS2L2;STAG3L3;STAG3L3	Not Reported	6.74e-05	0.0436321
			cg09391949	JPH3	Not Reported	6.74e-05	0.0436733
			cg13554030	LSM2	Not Reported	6.74e-05	0.0436733
			cg17780691	MYH3	Not Reported	6.77e-05	0.0436733
			cg09198463	ATL2;ATL2;ATL2	Not Reported	6.77e-05	0.0436733
			cg21583412	NUFIP2	Not Reported	6.78e-05	0.0436733
			cg01489057	DMBT1;DMBT1;DMBT1	Not Reported	6.8e-05	0.0436733
			cg24162465		Not Reported	6.81e-05	0.0436733
			cg11333007	TMOD3;TMOD3	Not Reported	6.88e-05	0.0436733
			cg08814206	PPT2;PPT2	Not Reported	6.9e-05	0.0436805
			cg12884982	JPH1	Not Reported	6.93e-05	0.0436805
			cg06307212	EGFL8	Not Reported	6.95e-05	0.0437043
			cg00894870	MRTO4;KIAA0090	Not Reported	6.99e-05	0.0437716
			cg21654058	CCDC137	Not Reported	7e-05	0.0437725
			cg05864433	AMZ1	Not Reported	7.05e-05	0.0437725
			cg21273856	NCOA7;NCOA7;NCOA7;NCOA7	Not Reported	7.06e-05	0.0437725
			cg13896328	PTPRU;PTPRU;PTPRU	Not Reported	7.12e-05	0.04383
			cg10187692	VPS13B;VPS13B	Not Reported	7.14e-05	0.04383
			cg08788291	RECQL5;LOC643008	Not Reported	7.17e-05	0.04383
			cg20303815		Not Reported	7.21e-05	0.0439639
			cg02866076		Not Reported	7.24e-05	0.0439981
			cg03900195	CHAF1B	Not Reported	7.3e-05	0.0439981
			cg14253896		Not Reported	7.3e-05	0.0439981
			cg25244200		Not Reported	7.31e-05	0.0439981
			cg23978242	DIP2C	Not Reported	7.32e-05	0.0440118
			cg13135459	LOC387646	Not Reported	7.38e-05	0.0440118
			cg00588689		Not Reported	7.4e-05	0.0440118
			cg17767933		Not Reported	7.44e-05	0.0440118
			cg02393907	ACTR3C	Not Reported	7.46e-05	0.0440118
			cg08722720	AVEN;CHRM5	Not Reported	7.46e-05	0.0440331
			cg07016356	CXCR1	Not Reported	7.47e-05	0.0440331
			cg16053745	C3orf43	Not Reported	7.49e-05	0.0440331
			cg13462275	TCP10	Not Reported	7.5e-05	0.0440331
			cg09920427	MORG1;MORG1;MAN2B1;MORG1	Not Reported	7.51e-05	0.0440331
			cg02956660	HSPG2	Not Reported	7.51e-05	0.0440331
			cg16209873	OR52W1	Not Reported	7.53e-05	0.0440331
			cg08015507	NCKIPSD;NCKIPSD	Not Reported	7.53e-05	0.0440331
			cg00007800		Not Reported	7.55e-05	0.0440331
			cg25214900	SYT1;SYT1;SYT1	Not Reported	7.58e-05	0.0442222
			cg05063097	ZNF423	Not Reported	7.61e-05	0.0442222
			cg18181703	SOCS3	Not Reported	7.61e-05	0.0442222
			cg06293170		Not Reported	7.61e-05	0.0442402
			cg02891801	SCNN1A;SCNN1A;SCNN1A	Not Reported	7.65e-05	0.0442402
			cg17126142		Not Reported	7.66e-05	0.0442402
			cg02581828		Not Reported	7.66e-05	0.0442402
			cg08577693	NUTF2	Not Reported	7.7e-05	0.0442402
			cg13659329		Not Reported	7.73e-05	0.0442796
			cg18219432	PTPRN2;PTPRN2;PTPRN2	Not Reported	7.74e-05	0.0444336
			cg09174741	THSD1;THSD1	Not Reported	7.75e-05	0.0444336
			cg02412123	SIGLEC9;SIGLEC9	Not Reported	7.76e-05	0.0444336
			cg04678715	FANK1	Not Reported	7.78e-05	0.0444336
			cg02894226	ITPA;ITPA	Not Reported	7.79e-05	0.044612
			cg20168964	TMEM132D	Not Reported	7.8e-05	0.0446419
			cg13875763		Not Reported	7.82e-05	0.0447928
			cg09764443	POU2F3	Not Reported	7.82e-05	0.044997
			cg07022307	ATP1A4;ATP1A4	Not Reported	7.85e-05	0.044997
			cg06788172	DMXL2	Not Reported	7.86e-05	0.0450847
			cg18181431		Not Reported	7.87e-05	0.0450847
			cg21457856		Not Reported	7.88e-05	0.0451408
			cg05086567	MPDU1;MPDU1	Not Reported	7.91e-05	0.0451504
			cg11668638	PPP2R5D;PPP2R5D;PPP2R5D;PPP2R5D;PPP2R5D;PPP 2R5D	Not Reported	7.93e-05	0.0451504
			cg06330593	KRT34	Not Reported	7.93e-05	0.0453023
			cg13426340		Not Reported	7.93e-05	0.045321
			cg09864156	SUPV3L1	Not Reported	7.94e-05	0.0453336
			cg05761882	CAPN2;CAPN2	Not Reported	7.99e-05	0.0453336
			cg06115835	SH3RF3	Not Reported	8.01e-05	0.0454932
			cg05063087	C10orf75	Not Reported	8.02e-05	0.0454932
			cg17951368	NUCB2	Not Reported	8.04e-05	0.0456178
			cg03640568	DDX17;DDX17	Not Reported	8.05e-05	0.0456178
			cg02021544	MYLK3	Not Reported	8.06e-05	0.0456178
			cg05626927		Not Reported	8.08e-05	0.0456178
			cg04993564	NSMAF;NSMAF	Not Reported	8.08e-05	0.0456178
			cg04026699		Not Reported	8.1e-05	0.0456178
			cg11869499	POLG;POLG	Not Reported	8.16e-05	0.0456178
			cg07189582	SEC24B;SEC24B	Not Reported	8.17e-05	0.0456178
			cg05353415	GLI3	Not Reported	8.17e-05	0.0456178
			cg21546837		Not Reported	8.19e-05	0.0456178
			cg19504496	RBM42	Not Reported	8.23e-05	0.0456178
			cg06273763	MYO1E;MYO1E	Not Reported	8.25e-05	0.0458812
			cg19418922	EXT2;EXT2	Not Reported	8.29e-05	0.0458812
			cg02655824	RPS6KA2	Not Reported	8.35e-05	0.0458812
			cg06134974	CSRNP2	Not Reported	8.36e-05	0.0458812
			cg23624929		Not Reported	8.39e-05	0.0460086
			cg14249922	GADD45G	Not Reported	8.4e-05	0.0460963
			cg16815882	KIAA0319L	Not Reported	8.42e-05	0.0460963
			cg08846459		Not Reported	8.45e-05	0.0460963
			cg12853981	TOMM20L	Not Reported	8.45e-05	0.0460963
			cg13086025	KIAA1967;KIAA1967	Not Reported	8.49e-05	0.0461738
			cg24677472		Not Reported	8.51e-05	0.0461738
			cg00658449	BEYLA;BEYLA	Not Reported	8.53e-05	0.0463064
			cg20111269	BTBD11	Not Reported	8.54e-05	0.0463064
			cg06548214	NPEPL1	Not Reported	8.58e-05	0.0463064
			cg03890538	RPTOR;RPTOR	Not Reported	8.59e-05	0.0464046
			cg19526076		Not Reported	8.63e-05	0.0464046
			cg05072951	CAPN1;CAPN1	Not Reported	8.65e-05	0.0464656
			cg06611444		Not Reported	8.67e-05	0.0464656
			cg10981770	C1orf122;YRDC;C1orf122	Not Reported	8.7e-05	0.0465249
			cg10996143	FKBP1A;FKBP1A	Not Reported	8.7e-05	0.0466982
			cg03648631	UBE2D3;UBE2D3;UBE2D3;UBE2D3; UBE2D3;UBE2D3;UBE2D3;UBE2D3;UBE2D3	Not Reported	8.71e-05	0.0466982
			cg14542646		Not Reported	8.73e-05	0.0466982
			cg07766948	CUEDC2	Not Reported	8.74e-05	0.0466982
			cg01258793	MAD1L1;MAD1L1;MAD1L1	Not Reported	8.74e-05	0.0466982
			cg17562763	NUDT8	Not Reported	8.76e-05	0.0466982
			cg06332304	CTBP2;CTBP2	Not Reported	8.76e-05	0.0466982
			cg08540945		Not Reported	8.83e-05	0.0466982
			cg05304037	PRR12;PRRG2	Not Reported	8.85e-05	0.0466982
			cg10089324	EPS15	Not Reported	8.87e-05	0.0472134
			cg13695383	AGFG2	Not Reported	8.87e-05	0.0472734
			cg19775406	MIS12;MIS12;DERL2	Not Reported	8.91e-05	0.0474365
			cg25188165		Not Reported	8.96e-05	0.0475045
			cg21950037		Not Reported	8.97e-05	0.0476326
			cg03443922	CBLL1;CBLL1	Not Reported	8.98e-05	0.0476326
			cg10577346	RPL27A;RPL27A	Not Reported	8.98e-05	0.0476326
			cg05608508	NTAN1	Not Reported	9.01e-05	0.0476326
			cg03797768		Not Reported	9.02e-05	0.0476326
			cg01789926	C16orf91	Not Reported	9.07e-05	0.0476326
			cg21515243	RIOK3;RIOK3	Not Reported	9.08e-05	0.0476326
			cg05571558	ATP2B2;MIR885;ATP2B2	Not Reported	9.09e-05	0.0476326
			cg15128334	TMEM41A	Not Reported	9.13e-05	0.0476326
			cg16098340	MIR548C;RASSF3	Not Reported	9.13e-05	0.0476326
			cg18342900	C16orf87	Not Reported	9.17e-05	0.0476326
			cg16692534	FOXK2	Not Reported	9.17e-05	0.0476333
			cg12456777	SNORD42B;RPL23A	Not Reported	9.2e-05	0.0476333
			cg09468777	PDE6B;PDE6B;PDE6B	Not Reported	9.25e-05	0.0476985
			cg18762795		Not Reported	9.27e-05	0.0476985
			cg13057368	SSB;SSB	Not Reported	9.3e-05	0.0476985
			cg07433154		Not Reported	9.32e-05	0.0476985
			cg07980405	ZBTB12	Not Reported	9.32e-05	0.0476985
			cg12610079	C1orf110	Not Reported	9.33e-05	0.0476985
			cg07960624	SAMD12	Not Reported	9.33e-05	0.0476985
			cg24969222		Not Reported	9.35e-05	0.0476985
			cg04317962		Not Reported	9.36e-05	0.0476985
			cg00474854	GNAL;GNAL;GNAL	Not Reported	9.47e-05	0.0476985
			cg09234616	WT1;WT1;WT1;WT1	Not Reported	9.5e-05	0.0476985
			cg24263283	MYO1E	Not Reported	9.55e-05	0.0476985
			cg11332951		Not Reported	9.57e-05	0.0476985
			cg14563732	TSNARE1	Not Reported	9.62e-05	0.0476985
			cg11547486	NET1	Not Reported	9.65e-05	0.0478635
			cg01335566	CHD5	Not Reported	9.66e-05	0.0479182
			cg15358743	SEC11C	Not Reported	9.68e-05	0.0479647
			cg17586419	TOP1P2;PIWIL3	Not Reported	9.7e-05	0.0479888
			cg02194046		Not Reported	9.72e-05	0.0479888
			cg20217938		Not Reported	9.72e-05	0.0479888
			cg22730398		Not Reported	9.72e-05	0.0479888
			cg10082357	ATP6V1F	Not Reported	9.74e-05	0.0479888
			cg15305352		Not Reported	9.74e-05	0.0479888
			cg10126022		Not Reported	9.75e-05	0.0479888
			cg23330006	NUAK1	Not Reported	9.77e-05	0.0479888
			cg17740822	DUSP6;DUSP6	Not Reported	9.78e-05	0.0479888
			cg01264963	OR10G4	Not Reported	9.82e-05	0.0479888
			cg01261044	SRP54;SRP54	Not Reported	9.86e-05	0.0479888
			cg18651192		Not Reported	9.86e-05	0.0479888
			cg17367356	MAPK8IP1	Not Reported	9.87e-05	0.0479888
			cg06900676	KIAA1841;KIAA1841	Not Reported	9.89e-05	0.0479888
			cg09887867		Not Reported	9.94e-05	0.0479888
			cg06883956	MEGF6;MIR551A	Not Reported	9.94e-05	0.0479888
			cg11875044		Not Reported	9.94e-05	0.0479888
			cg00143700	RCBTB2	Not Reported	9.94e-05	0.0479888
			cg12096988	ZNF264	Not Reported	9.97e-05	0.0479888
			cg15929201	RNASEN;C5orf22;RNASEN	Not Reported	9.97e-05	0.0479888
			cg08571347		Not Reported	9.98e-05	0.0479888
			cg15312298	FAM84B	Not Reported	9.98e-05	0.0479888
			cg12639422	UGP2;UGP2;UGP2	Not Reported	9.99e-05	0.0479888
			cg11615347	ENPP7	Not Reported	0.00010039	0.0479888
			cg01903185	FGFR3;FGFR3;FGFR3	Not Reported	0.00010064	0.0479888
			cg03820205	VDAC2	Not Reported	0.00010088	0.0479888
			cg11690896	BIRC2	Not Reported	0.00010118	0.0479888
			cg16542646		Not Reported	0.00010135	0.0479888
			cg12455797	TCERG1L	Not Reported	0.00010164	0.0479888
			cg13463033	SEC16A	Not Reported	0.00010175	0.0479888
			cg01764559		Not Reported	0.00010202	0.0481026
			cg22129122		Not Reported	0.00010212	0.0481026
			cg19741408	ZNF326;LOC492303;ZNF326	Not Reported	0.00010254	0.0481126
			cg05053688	S1PR1	Not Reported	0.00010282	0.0481462
			cg20149840	HDAC4	Not Reported	0.00010282	0.0482752
			cg15888741	RPP38;RPP38;RPP38;C10orf111; RPP38;C10orf111;RPP38;RPP38	Not Reported	0.00010284	0.0483095
			cg17500329	TRAPPC9;TRAPPC9	Not Reported	0.0001029	0.0483121
			cg04446992		Not Reported	0.00010316	0.0483121
			cg09755102	S100PBP;YARS;YARS;S100PBP	Not Reported	0.00010318	0.0483121
			cg04608330	NELL2;NELL2;NELL2;NELL2;NELL2	Not Reported	0.00010353	0.0483121
			cg23767977	KRT71	Not Reported	0.0001037	0.0483121
			cg08039585	C1orf159	Not Reported	0.00010379	0.0483121
			cg23661013	HNF1A	Not Reported	0.00010384	0.0483121
			cg01965508	PIGR	Not Reported	0.00010394	0.0483121
			cg04887124		Not Reported	0.00010416	0.0483121
			cg06451949		Not Reported	0.00010426	0.0483121
			cg16020249	AHDC1	Not Reported	0.00010427	0.0483546
			cg12593793		Not Reported	0.00010434	0.0484582
			cg04138756	SPRR3;SPRR3	Not Reported	0.00010439	0.048616
			cg02553489	SQLE;SQLE	Not Reported	0.00010445	0.0486994
			cg00334821	LIMK1	Not Reported	0.00010475	0.0487877
			cg07723459		Not Reported	0.00010506	0.0487877
			cg03209809	CHCHD6	Not Reported	0.00010517	0.0487877
			cg09596336	ZEB2;ZEB2;ZEB2	Not Reported	0.00010532	0.0487877
			cg19484141	SMUG1	Not Reported	0.00010536	0.0489221
			cg11911399	SLC25A24;SLC25A24	Not Reported	0.00010544	0.04898
			cg12664633	ZBTB22;ZBTB22;ZBTB22	Not Reported	0.00010586	0.0490776
			cg18160291	HHAT;HHAT;HHAT;HHAT;HHAT;HHAT	Not Reported	0.00010597	0.0491285
			cg25020232		Not Reported	0.00010613	0.0491379
			cg04621069	ECE1;ECE1;ECE1;ECE1	Not Reported	0.00010635	0.0491379
			cg24968629	CELSR1	Not Reported	0.00010677	0.0492212
			cg16476048	C10orf122	Not Reported	0.00010699	0.0494885
			cg08266945	C2orf77;C2orf77;PHOSPHO2;KLHL23	Not Reported	0.00010735	0.0494885
			cg20655342		Not Reported	0.0001074	0.0494885
			cg22716292		Not Reported	0.00010769	0.0494885
			cg09896298	DUPD1	Not Reported	0.00010788	0.0494885
			cg23976179		Not Reported	0.0001079	0.0494885
			cg24288751		Not Reported	0.00010818	0.0494885
			cg13749939	SLC25A22	Not Reported	0.00010828	0.0494885
			cg13611636	ZMAT4;ZMAT4	Not Reported	0.00010836	0.0494885
			cg19203575	ZNF323;ZKSCAN3;ZNF323	Not Reported	0.00010839	0.0495554
			cg09198085	AK7	Not Reported	0.00010841	0.0496602
			cg18006626		Not Reported	0.00010865	0.0496602
			cg04786791	RRP15	Not Reported	0.00010903	0.0496602
			cg22583147	C3orf77	Not Reported	0.00010952	0.0496602
			cg08104402	IFT140;CRAMP1L	Not Reported	0.00010985	0.0496602
			cg01141459	HORMAD2;HORMAD2	Not Reported	0.00011024	0.0496602
			cg21766592	SLC1A5;SLC1A5;SLC1A5;SLC1A5	Not Reported	0.00011053	0.0496602
			cg23592392		Not Reported	0.0001106	0.0496602
			cg16705446	APBA3	Not Reported	0.00011063	0.0496602
			cg01372058	SF3B2	Not Reported	0.00011107	0.0496682
			cg04358264	CYP3A4	Not Reported	0.00011135	0.0496682
			cg07797833		Not Reported	0.00011171	0.0499586

## Sheet: Table S4
Table S4. Association between candidate CpG sites reported in previous studies and HOMA-IR in African American men
A bonferroni corrected p-value of 6.4E-07 (p=0.05/730) was considered statistically significant for these candidate analyses
Candidate analysis was performed on the 730 CpG sites remaining after removal of duplicate CpG sites and those with low quality control from the 855 candidate CpG sites extracted from previous EWAS
CpG name	Chromosome	Position	Nearest Gene	Feature	Relation to CpG Island	Beta value	P.Value	False Discovery Rate (FDR)
cg14013695	chr7	27184176	HOXA5	TSS1500	Island	-0.0165821	1.83516e-07	0.00013342
cg23789977	chr8	21155107			OpenSea	-0.0251099	0.000384324	0.280172
cg05947499	chr12	113704091	TPCN1;TPCN1	Body;Body	OpenSea	-0.00949423	0.00110728	0.321253
cg20891622	chr3	52303511	WDR82;MIRLET7G	Body;TSS1500	OpenSea	-0.006365	0.00132203	0.321253
cg05063097	chr16	49861680	ZNF423	TSS1500	OpenSea	-0.0068252	0.00223778	0.326676
cg15044954	chr7	89874365	C7orf63;C7orf63	TSS200;TSS200	Island	-0.00236922	0.00238806	0.326676
cg07980405	chr6	31870281	ZBTB12	TSS1500	Island	0.00216667	0.00268869	0.326676
cg03312366	chr2	45179416			Island	0.00844419	0.00349649	0.364135
cg13695383	chr7	100139917	AGFG2	Body	S_Shelf	-0.0149955	0.00456721	0.365571
cg08980198	chr7	150676529			Island	0.00565366	0.00457268	0.365571
cg21950037	chr1	247681102			N_Shore	-0.0112511	0.00689251	0.365571
cg18358845	chr5	178381935	ZNF454	Body	OpenSea	-0.011294	0.00701644	0.365571
cg03806828	chr12	72148478	RAB21	TSS200	Island	0.00171179	0.00709437	0.365571
cg14457132	chr6	7389888	CAGE1;CAGE1;CAGE1;CAGE1;CAGE1;CAGE1;RIOK1	1stExon;5'UTR;5'UTR;1stExon;1stExon;5'UTR;TSS200	Island	0.00272624	0.00739321	0.365571
cg20847018	chr11	116580245			S_Shore	-0.0129743	0.00750818	0.365571
cg20303815	chr11	69706981			Island	-0.00608032	0.00752204	0.365571
cg04792380	chr12	105162318			OpenSea	-0.00534633	0.0107985	0.468372
cg23978242	chr10	530635	DIP2C	Body	N_Shore	-0.0314363	0.0109223	0.468372
cg18701983	chr6	32074291	TNXB	5'UTR	OpenSea	-0.00931162	0.0115652	0.468391
cg08073153	chr6	33754833	LEMD2;LEMD2	Body;TSS200	N_Shore	-0.00531422	0.0145777	0.518317
cg11973777	chr8	8244085			S_Shore	0.0027373	0.014942	0.518317
cg23413289	chr4	187619438	FAT1	Body	OpenSea	-0.00467858	0.0160879	0.518317
cg17126947	chr4	182487738			OpenSea	-0.0159493	0.017681	0.518317
cg02133350	chr7	6014034	PMS2;PMS2	Body;Body	S_Shelf	-0.0087706	0.0176816	0.518317
cg22628240	chr1	235107837			OpenSea	-0.0103357	0.0178887	0.518317
cg01764559	chr11	8337383			OpenSea	-0.00891386	0.0183225	0.518317
cg20168964	chr12	130333393	TMEM132D	Body	OpenSea	-0.0112732	0.0184859	0.518317
cg18784586	chr12	13044401	GPRC5A;GPRC5A	1stExon;5'UTR	Island	0.00226933	0.0202299	0.546206
cg15985509	chr19	56671023	ZNF444	Body	N_Shore	-0.00849554	0.0230021	0.578707
cg15312298	chr8	127570908	FAM84B	TSS1500	S_Shore	0.0016584	0.0230212	0.578707
cg22065733	chr8	11801320			OpenSea	0.000722806	0.0263878	0.627745
cg11869499	chr15	89872984	POLG;POLG	Body;Body	N_Shelf	0.009756	0.0269813	0.627745
cg12639422	chr2	64069082	UGP2;UGP2;UGP2	1stExon;5'UTR;5'UTR	S_Shore	0.00121669	0.0275553	0.627745
cg18160291	chr1	210502147	HHAT;HHAT;HHAT;HHAT;HHAT;HHAT	TSS1500;5'UTR;TSS200;TSS200;5'UTR;TSS200	Island	0.00147057	0.031214	0.680123
cg19762797	chr3	194782764			N_Shelf	-0.0041824	0.0329207	0.680123
cg00472528	chr12	124801636			S_Shelf	-0.00420983	0.0329998	0.680123
cg22583147	chr3	44331824	C3orf77	Body	OpenSea	-0.0148464	0.0335863	0.680123
cg12393716	chr11	62495049	TTC9C;HNRNPUL2	TSS1500;TSS1500	Island	-0.00117911	0.039265	0.75048
cg14315232	chr17	13313251			OpenSea	-0.00409402	0.0393403	0.75048
cg19500057	chr14	31485052	STRN3;STRN3;MIR624	Body;Body;TSS1500	OpenSea	-0.00467125	0.0437451	0.75048
cg00410419	chr13	76111785	COMMD6;COMMD6	Body;Body	Island	0.0023178	0.0443227	0.75048
cg09198463	chr2	38603570	ATL2;ATL2;ATL2	Body;Body;Body	Island	0.00177322	0.0445508	0.75048
cg20566449	chr13	114826465	RASA3	Body	OpenSea	-0.00541193	0.04457	0.75048
cg24263283	chr15	59587546	MYO1E	Body	OpenSea	-0.00931888	0.0452116	0.75048
cg11911399	chr1	108742837	SLC25A24;SLC25A24	1stExon;5'UTR	Island	0.0017323	0.0452965	0.75048
cg16476048	chr10	127372281	C10orf122	TSS1500	OpenSea	-0.00766035	0.0491819	0.769498
cg08104402	chr16	1663436	IFT140;CRAMP1L	TSS1500;TSS1500	Island	0.00490224	0.0495338	0.769498
cg15761814	chr2	109403565	CCDC138	Body	Island	0.000997523	0.0516454	0.769498
cg17588294	chr2	129548156			OpenSea	-0.00927447	0.0527331	0.769498
cg23095383	chr1	198649189	PTPRC;PTPRC;PTPRC;PTPRC	Body;Body;Body;Body	OpenSea	-0.0132642	0.0531378	0.769498
cg14156446	chr9	127284971	NR6A1;NR6A1	3'UTR;3'UTR	OpenSea	-0.0108617	0.0548527	0.769498
cg03979241	chr8	21916824	EPB49;EPB49;EPB49;EPB49;EPB49;EPB49;EPB49;EPB49	1stExon;5'UTR;1stExon;5'UTR;5'UTR;5'UTR;5'UTR;5'UTR	S_Shelf	0.0197882	0.0549428	0.769498
cg16276063	chr3	181421703	SOX2OT	Body	OpenSea	0.00533391	0.0557975	0.769498
cg20412283	chr6	31697276	DDAH2	5'UTR	Island	0.00177016	0.056919	0.769498
cg20584198	chr12	57637690	STAC3	Body	S_Shore	0.00293467	0.05999	0.769498
cg06330593	chr17	39537455	KRT34	Body	OpenSea	-0.00446682	0.0607217	0.769498
cg00598758	chr7	35291644	TBX20;TBX20	Body;Body	N_Shore	0.00199093	0.0624248	0.769498
cg08250273	chr7	116593366	ST7;ST7OT4;ST7OT1;ST7	TSS200;TSS1500;Body;TSS200	N_Shore	0.000497395	0.0631713	0.769498
cg08862564	chr2	208395069	CREB1;CREB1	5'UTR;5'UTR	S_Shore	0.00244862	0.0633348	0.769498
cg24613691	chr5	132155460			Island	0.0124984	0.0680652	0.769498
cg01881899	chr21	43652704	ABCG1;ABCG1;ABCG1;ABCG1;ABCG1;ABCG1	Body;Body;Body;Body;Body;Body	N_Shelf	0.0040335	0.0689476	0.769498
cg01223673	chr11	15133828	INSC	TSS200	N_Shelf	-0.00852923	0.0717405	0.769498
cg06883956	chr1	3477292	MEGF6;MIR551A	Body;Body	OpenSea	-0.00914121	0.0731196	0.769498
cg13769834	chr17	46713962			Island	0.00682583	0.0734773	0.769498
cg06548214	chr20	57270552	NPEPL1	Body	S_Shelf	-0.00401638	0.0736184	0.769498
cg05626927	chr4	14362239			OpenSea	-0.0124835	0.0740997	0.769498
cg08846459	chr5	2176047			OpenSea	-0.00310502	0.0766639	0.769498
cg06273763	chr15	59664907	MYO1E;MYO1E	5'UTR;1stExon	Island	0.00308283	0.0781936	0.769498
cg02650017	chr17	47301614	PHOSPHO1;PHOSPHO1	Body;Body	Island	-0.00234857	0.0807447	0.769498
cg12315590	chr3	128997497	C3orf37;C3orf37	TSS1500;TSS200	Island	0.00251251	0.0809229	0.769498
cg14650228	chr8	144573510	ZC3H3	Body	S_Shelf	0.000842926	0.0815709	0.769498
cg21546837	chr8	314072			Island	0.00284998	0.0821815	0.769498
cg25235380	chr17	4167449	ANKFY1;ANKFY1	TSS200;TSS200	S_Shore	0.00152488	0.0829881	0.769498
cg06873218	chr22	39637727	PDGFB;PDGFB	Body;TSS1500	N_Shore	0.00778964	0.0829888	0.769498
cg15888741	chr10	15139207	RPP38;RPP38;RPP38;C10orf111;RPP38;C10orf111;RPP38;RPP38	1stExon;5'UTR;1stExon;1stExon;5'UTR;5'UTR;1stExon;5'UTR	Island	0.00254006	0.0838632	0.769498
cg12455797	chr10	133087013	TCERG1L	Body	OpenSea	0.00232317	0.0846366	0.769498
cg17461336	chr7	99441559	CYP3A43;CYP3A43;CYP3A43	Body;Body;Body	OpenSea	-0.00737505	0.0859506	0.769498
cg01093065	chr19	49372101	PLEKHA4;PLEKHA4	TSS1500;TSS1500	N_Shelf	-0.00518652	0.0859602	0.769498
cg17204834	chr3	48282574	ZNF589	TSS200	Island	-0.00101763	0.0868016	0.769498
cg17321888	chr5	569750			S_Shelf	-0.0056153	0.0881187	0.769498
cg21319458	chr2	160472940	BAZ2B;BAZ2B	1stExon;5'UTR	S_Shore	0.012156	0.0892611	0.769498
cg27115863	chr22	37921640			OpenSea	-0.0087903	0.0901123	0.769498
cg01258793	chr7	1987132	MAD1L1;MAD1L1;MAD1L1	Body;Body;Body	OpenSea	0.00317437	0.0903314	0.769498
cg15999833	chr7	43332308	HECW1	Body	OpenSea	-0.00566192	0.0903708	0.769498
cg00334821	chr7	73508994	LIMK1	Body	OpenSea	0.00377225	0.0909515	0.769498
cg00617292	chr6	32038958	TNXB	Body	OpenSea	0.0046813	0.091796	0.769498
cg01676795	chr7	75586348	POR	Body	OpenSea	0.0144962	0.0927258	0.769498
cg02194046	chr8	128409047			OpenSea	-0.0122974	0.0927598	0.769498
cg17266233	chr11	46382725	DGKZ;DGKZ;DGKZ;DGKZ	Body;TSS1500;Body;Body	OpenSea	0.00233687	0.0928948	0.769498
cg24059022	chr5	1095923	SLC12A7	Body	N_Shelf	0.00192247	0.0939442	0.769498
cg07094298	chr4	2748026	TNIP2;TNIP2	Body;Body	OpenSea	-0.0109958	0.0977524	0.781516
cg21838880	chr19	37157633	ZNF461;ZNF461	1stExon;5'UTR	Island	0.00164508	0.0977682	0.781516
cg02048674	chr19	49991517	RPL13AP5;RPL13A	Body;Body	Island	0.00357088	0.10008	0.781516
cg24146685	chr7	100845372	MOGAT3	TSS1500	Island	0.00214711	0.102757	0.781516
cg21687563	chr22	28838019	TTC28	Body	OpenSea	0.00863851	0.104176	0.781516
cg20248822	chr1	19922867	C1orf151	TSS1500	N_Shore	-0.00514162	0.105272	0.781516
cg12243375	chr11	106889329	GUCY1A2	TSS200	Island	0.00180266	0.105463	0.781516
cg22920258	chr22	41074803	MCHR1	TSS1500	OpenSea	-0.00522402	0.105865	0.781516
cg21774377	chr6	34760070	UHRF1BP1	1stExon	Island	-0.00137659	0.105964	0.781516
cg13789711	chr9	139743225	PHPT1;PHPT1	TSS200;TSS200	Island	0.00162277	0.106667	0.781516
cg03771840	chr6	30140145	TRIM15	3'UTR	Island	0.0113292	0.10891	0.781516
cg03649497	chr17	48662783	CACNA1G;CACNA1G;CACNA1G;CACNA1G;CACNA1G;CACNA1G;CACNA1G;CACNA1G;CACNA1G;CACNA1G;CACNA1G;CACNA1G;CACNA1G;CACNA1G;CACNA1G	Body;Body;Body;Body;Body;Body;Body;Body;Body;Body;Body;Body;Body;Body;Body	OpenSea	-0.00723766	0.109803	0.781516
cg25214900	chr12	79693302	SYT1;SYT1;SYT1	Body;Body;Body	OpenSea	-0.00900514	0.110196	0.781516
cg16542646	chr16	22175965			S_Shelf	-0.0154678	0.11042	0.781516
cg16610810	chr3	37600159	ITGA9	Body	OpenSea	-0.007216	0.114099	0.799785
cg02021544	chr16	46782542	MYLK3	TSS1500	OpenSea	-0.00615378	0.115195	0.799785
cg11755407	chr11	62370490	EML3;MTA2	Body;TSS1500	Island	-0.00759724	0.120462	0.821152
cg22748470	chr5	140683946	SLC25A2	TSS1500	S_Shore	-0.00322531	0.120777	0.821152
cg18062721	chr3	11643427	VGLL4;VGLL4	Body;Body	OpenSea	0.0101531	0.121652	0.821152
cg19737664	chr11	537435	LRRC56	TSS200	Island	-0.000775621	0.123657	0.827026
cg08531746	chr13	113512905	ATP11A;ATP11A	Body;Body	OpenSea	-0.00237084	0.126084	0.834723
cg11851429	chr1	110037126	CYB561D1;CYB561D1;CYB561D1;CYB561D1;CYB561D1	Body;Body;Body;Body;Body	S_Shore	0.00123977	0.129723	0.834723
cg24677472	chr5	84126275			OpenSea	-0.00184702	0.131683	0.834723
cg12653788	chr1	223565102			N_Shore	-0.00273745	0.132658	0.834723
cg17951368	chr11	17298273	NUCB2	TSS200	Island	0.00169779	0.136402	0.834723
cg02883247	chr11	126366950	KIRREL3;KIRREL3	Body;Body	OpenSea	-0.00665152	0.136816	0.834723
cg22346032	chr8	1048841			Island	-0.00278662	0.137097	0.834723
cg02043585	chr18	59853978	PIGN;PIGN;KIAA1468	5'UTR;5'UTR;TSS1500	Island	0.00122398	0.13742	0.834723
cg12937438	chr1	13840411			Island	0.0029429	0.137527	0.834723
cg12644285	chr15	93570953	CHD2	3'UTR	OpenSea	0.0116798	0.137649	0.834723
cg16275967	chr1	161172255	NDUFS2;NDUFS2	Body;1stExon	Island	0.00136839	0.138389	0.834723
cg25217710	chr1	156609523			N_Shelf	0.00889125	0.138761	0.834723
cg17169613	chr2	121010068	RALB	TSS1500	Island	0.00134456	0.140718	0.834723
cg00402074	chr6	46889742	GPR116;GPR116	TSS200;5'UTR	OpenSea	-0.00313852	0.143328	0.834723
cg02881186	chr8	140892009	TRAPPC9;TRAPPC9	Body;Body	OpenSea	-0.00739098	0.144086	0.834723
cg02021157	chr11	2644078	KCNQ1;KCNQ1	Body;Body	OpenSea	-0.00762669	0.145163	0.834723
cg11791144	chr8	32129319	NRG1	Body	OpenSea	-0.00943776	0.145365	0.834723
cg01332882	chr20	47874155	ZNFX1	Body	OpenSea	0.0133869	0.145418	0.834723
cg18911817	chr5	1010925	NKD2	Body	S_Shore	-0.00609241	0.14985	0.841604
cg20261243	chr20	44718728	NCOA5	TSS200	Island	0.000908257	0.15152	0.841604
cg04423542	chr6	30293581	TRIM39;HCG18;HCG18;TRIM39	TSS1500;Body;Body;TSS1500	N_Shore	-0.000846945	0.152547	0.841604
cg07312954	chr1	153914453	DENND4B	Body	Island	-0.000739921	0.152978	0.841604
cg05072951	chr11	64949398	CAPN1;CAPN1	1stExon;5'UTR	S_Shore	-0.00252687	0.153588	0.841604
cg08814206	chr6	32122676	PPT2;PPT2	Body;Body	S_Shore	0.00069271	0.153726	0.841604
cg03045325	chr11	63871265	MACROD1;FLRT1	Body;TSS200	OpenSea	-0.00363233	0.154858	0.841604
cg09984469	chr2	72372162	CYP26B1	Body	Island	0.00172808	0.156437	0.841604
cg13441112	chr1	196844364			N_Shelf	-0.00701624	0.157007	0.841604
cg21757872	chr12	107974453	BTBD11;BTBD11	TSS200;Body	N_Shore	-0.00640877	0.159035	0.843553
cg17362483	chr4	177420127			OpenSea	-0.00640707	0.159722	0.843553
cg08977639	chr16	1047820			Island	0.0035182	0.160921	0.843553
cg13917004	chr19	42462874	RABAC1	Body	N_Shore	-0.00106848	0.163336	0.843553
cg06500161	chr21	43656587	ABCG1;ABCG1;ABCG1;ABCG1;ABCG1;ABCG1	Body;Body;Body;Body;Body;Body	S_Shore	0.00504936	0.167945	0.843553
cg13442432	chr11	43600779			Island	0.000770801	0.170395	0.843553
cg01353569	chr7	106810328	HBP1	5'UTR	Island	-0.000689134	0.170814	0.843553
cg05304037	chr19	50094202	PRR12;PRRG2	TSS1500;3'UTR	Island	0.00151343	0.171218	0.843553
cg09869950	chr1	59783505	FGGY;FGGY	5'UTR;5'UTR	OpenSea	-0.00213375	0.171372	0.843553
cg05864433	chr7	2738728	AMZ1	5'UTR	N_Shore	0.000894275	0.172015	0.843553
cg01721822	chr1	1360499	TMEM88B	TSS1500	N_Shore	-0.00248014	0.172153	0.843553
cg16815882	chr1	35908609	KIAA0319L	Body	OpenSea	0.00977354	0.172318	0.843553
cg05761882	chr1	223901187	CAPN2;CAPN2	Body;Body	S_Shore	0.0284877	0.172413	0.843553
cg10790887	chr10	134547535	INPP5A	Body	N_Shelf	-0.00231715	0.175638	0.852645
cg20418501	chr4	80644890			OpenSea	-0.00238304	0.181586	0.852645
cg04161365	chr17	27230393	DHRS13	TSS1500	S_Shore	-0.00342822	0.181737	0.852645
cg17126142	chr6	73329988			N_Shore	0.000975664	0.18289	0.852645
cg19932227	chr3	119298432	ADPRH	TSS200	Island	0.000826272	0.183595	0.852645
cg11752440	chr11	102980466	DYNC2H1;DYNC2H1	1stExon;1stExon	OpenSea	0.000702842	0.184811	0.852645
cg05207943	chr11	82095488			OpenSea	-0.00564922	0.185	0.852645
cg12340219	chr10	134913922	GPR123	Body	Island	-0.00384993	0.18569	0.852645
cg01243823	chr16	50732212	NOD2	Body	OpenSea	-0.00940843	0.186771	0.852645
cg11906607	chr19	2524064	GNG7	5'UTR	N_Shore	-0.00487602	0.187067	0.852645
cg05573182	chr20	39318437	MAFB	TSS1500	Island	0.00214237	0.187137	0.852645
cg16692534	chr17	80525324	FOXK2	Body	OpenSea	0.01502	0.188579	0.853878
cg07189582	chr4	110358288	SEC24B;SEC24B	Body;Body	S_Shelf	-0.0357085	0.189998	0.853892
cg17767933	chr8	141541054			OpenSea	0.00404948	0.194313	0.853892
cg00931944	chr8	1310046			N_Shore	-0.00253944	0.195639	0.853892
cg07835232	chr7	140302680	DENND2A	TSS1500	OpenSea	-0.00408171	0.197248	0.853892
cg17484877	chr7	157779835	PTPRN2;PTPRN2;PTPRN2	Body;Body;Body	OpenSea	-0.00319803	0.197386	0.853892
cg13749939	chr11	796434	SLC25A22	TSS1500	N_Shore	0.000994021	0.197579	0.853892
cg06124975	chr6	107810578	SOBP	TSS1500	Island	-0.000830908	0.198425	0.853892
cg21104686	chr6	166711488			Island	0.00279469	0.198919	0.853892
cg08857797	chr17	40927699	VPS25	Body	OpenSea	0.0103122	0.199309	0.853892
cg18337963	chr11	46383209	DGKZ;DGKZ;DGKZ;DGKZ;DGKZ	1stExon;Body;5'UTR;Body;Body	OpenSea	0.00144828	0.200296	0.853892
cg14563732	chr8	143474839	TSNARE1	5'UTR	S_Shelf	-0.00228533	0.202715	0.858626
cg10577346	chr11	8704225	RPL27A;RPL27A	5'UTR;1stExon	Island	0.00238665	0.203841	0.858626
cg19741408	chr1	90460434	ZNF326;LOC492303;ZNF326	TSS1500;Body;TSS1500	Island	0.000936106	0.20494	0.858626
cg00997699	chr1	208390532	PLXNA2	Body	OpenSea	-0.00452825	0.206205	0.858992
cg22798214	chr1	212692190			S_Shelf	-0.00398585	0.208687	0.861083
cg19020758	chr18	77316152			Island	-0.00274706	0.209069	0.861083
cg05935374	chr11	82782929	RAB30	TSS200	OpenSea	0.00109209	0.210618	0.862341
cg13885205	chr2	197466195			OpenSea	-0.00235231	0.212355	0.862341
cg20853880	chr2	10184444	KLF11	Body	Island	-0.00849178	0.212927	0.862341
cg11565042	chr2	105858730	GPR45	1stExon	Island	-0.000282138	0.216715	0.862341
cg15537788	chr19	38698027	SIPA1L3	3'UTR	N_Shelf	-0.00345233	0.217097	0.862341
cg21273856	chr6	126112122	NCOA7;NCOA7;NCOA7;NCOA7	5'UTR;5'UTR;1stExon;1stExon	Island	0.000277855	0.217829	0.862341
cg24511898	chr2	242576823	ATG4B;ATG4B;THAP4	TSS1500;TSS1500;TSS200	Island	-0.000926488	0.220276	0.862341
cg18934822	chr1	2191402	SKI	Body	OpenSea	-0.000566483	0.221014	0.862341
cg02902865	chr1	12679132	DHRS3	TSS1500	S_Shore	0.00131244	0.224522	0.862341
cg09198085	chr14	96893892	AK7	Body	S_Shelf	-0.00586961	0.225573	0.862341
cg15966151	chr1	27238472	NR0B2	Body	OpenSea	-0.00468483	0.22578	0.862341
cg04767756	chr16	10652706	EMP2	5'UTR	OpenSea	0.000737852	0.226375	0.862341
cg14099160	chr6	108280315	SEC63	TSS1500	S_Shore	-0.00303778	0.226476	0.862341
cg13463033	chr9	139360276	SEC16A	Body	N_Shore	0.00266232	0.228452	0.862341
cg22901726	chr8	27089804			OpenSea	-0.00344882	0.229433	0.862341
cg12402495	chr1	154192844	C1orf43;C1orf43;UBAP2L;UBAP2L;C1orf43	1stExon;1stExon;TSS1500;5'UTR;1stExon	Island	0.00046387	0.229753	0.862341
cg19116956	chr21	45619449			N_Shelf	0.0145529	0.231071	0.862341
cg09887867	chr13	31020046			Island	0.00620935	0.231132	0.862341
cg15244101	chr12	49627624			N_Shore	0.00847507	0.232809	0.862341
cg02841941	chr3	152552615	P2RY1	TSS200	Island	0.00080239	0.233332	0.862341
cg02951880	chr1	160389175	VANGL2	Body	Island	-0.000333218	0.234216	0.862341
cg18906002	chr8	145814390	KIAA1688	Body	S_Shore	0.00371999	0.237912	0.869801
cg01185801	chr11	65265397	MALAT1	Body	Island	-0.000763632	0.238903	0.869801
cg04428700	chr7	27239556	HOXA13	1stExon	Island	0.00166078	0.239822	0.869801
cg14249922	chr9	92221133	GADD45G	3'UTR	Island	0.00682514	0.246757	0.881371
cg17422427	chr2	241507521	RNPEPL1	TSS1500	Island	0.000592464	0.246915	0.881371
cg08039585	chr1	1020002	C1orf159	Body	Island	-0.00152696	0.249637	0.881371
cg21239511	chr7	1090845	C7orf50;C7orf50;C7orf50	Body;Body;Body	S_Shore	-0.00217401	0.250088	0.881371
cg21766592	chr19	47288066	SLC1A5;SLC1A5;SLC1A5;SLC1A5	1stExon;5'UTR;Body;5'UTR	N_Shelf	-0.00453921	0.254976	0.881371
cg01809437	chr16	84695622	KLHL36	Body	Island	-0.00191481	0.257751	0.881371
cg09234616	chr11	32452592	WT1;WT1;WT1;WT1	Body;Body;Body;Body	Island	0.00705319	0.258166	0.881371
cg02765496	chr9	71393662	FAM122A;PIP5K1B	TSS1500;5'UTR	N_Shore	-0.00242036	0.258404	0.881371
cg16462528	chr13	53310543	LECT1;LECT1	Body;Body	N_Shelf	-0.00588374	0.259054	0.881371
cg22236894	chr8	64081383	YTHDF3;YTHDF3	1stExon;5'UTR	Island	0.0013713	0.259342	0.881371
cg03648631	chr4	103749307	UBE2D3;UBE2D3;UBE2D3;UBE2D3;UBE2D3;UBE2D3;UBE2D3;UBE2D3;UBE2D3	TSS1500;TSS1500;TSS200;TSS1500;TSS1500;Body;TSS1500;5'UTR;TSS1500	Island	-0.00167278	0.26002	0.881371
cg21457856	chr3	148367697			OpenSea	-0.00302956	0.260122	0.881371
cg04226364	chr17	47865990	MYST2	TSS200	Island	0.00240917	0.260391	0.881371
cg00007800	chr1	1838518			N_Shore	-0.00269331	0.260556	0.881371
cg05093429	chr14	96129574	TCL6	Body	OpenSea	-0.00595577	0.264367	0.881371
cg19545348	chr1	211434133	RCOR3;RCOR3;RCOR3;RCOR3	Body;Body;Body;Body	Island	-0.000586345	0.264753	0.881371
cg13947929	chr17	43863356	CRHR1;CRHR1;CRHR1;CRHR1	Body;Body;Body;Body	S_Shore	0.00621698	0.264885	0.881371
cg09694782	chr2	97408799			S_Shelf	-0.0047648	0.266211	0.881371
cg18762795	chr7	44786443			N_Shore	-0.00233995	0.269806	0.881371
cg17361449	chr20	43104463	TTPAL;TTPAL	TSS200;TSS200	Island	0.00132548	0.271197	0.881371
cg15924985	chr15	41913566			Island	0.00103706	0.272458	0.881371
cg05819912	chr4	170945459	MFAP3L	5'UTR	N_Shore	-0.00371026	0.272754	0.881371
cg15670865	chr22	38531137	PLA2G6;PLA2G6	Body;Body	S_Shelf	0.00159265	0.272822	0.881371
cg09564133	chr5	176738847	MXD3;MXD3;MXD3;MXD3	1stExon;1stExon;5'UTR;5'UTR	Island	-0.000980572	0.279054	0.881371
cg10211518	chr19	633735	POLRMT	TSS200	S_Shore	0.00147711	0.280024	0.881371
cg23003225	chr3	193922630			S_Shore	-0.00397503	0.280028	0.881371
cg04318006	chr8	121823643	SNTB1	1stExon	Island	0.00129832	0.28094	0.881371
cg11024682	chr17	17730094	SREBF1;SREBF1	Body;Body	S_Shelf	0.00459013	0.281136	0.881371
cg08470053	chr19	53605221	ZNF160;ZNF160;ZNF160	5'UTR;5'UTR;5'UTR	N_Shore	0.002154	0.282093	0.881371
cg01965508	chr1	207120628	PIGR	TSS1500	OpenSea	-0.00314184	0.282545	0.881371
cg04238871	chr10	126431886	FAM53B	5'UTR	Island	-0.000824885	0.282626	0.881371
cg06963308	chr16	84252035			OpenSea	0.000376733	0.282903	0.881371
cg11110248	chr4	103682314	MANBA	TSS200	Island	0.000887589	0.287758	0.881371
cg20111269	chr12	107972364	BTBD11	Body	N_Shelf	-0.00342676	0.288095	0.881371
cg07036918	chr11	9113179	SCUBE2;SCUBE2	TSS200;TSS200	Island	0.000731322	0.2882	0.881371
cg03584693	chr3	101280436	RG9MTD1	TSS1500	N_Shore	0.00292152	0.288648	0.881371
cg00309965	chr5	138842336	ECSCR	TSS200	OpenSea	-0.00574489	0.290457	0.881371
cg22249386	chr17	10212450	MYH13	Body	OpenSea	-0.00262898	0.291771	0.881371
cg06932451	chr19	36869880			Island	0.00121972	0.292263	0.881371
cg21607453	chr9	98783545	NCRNA00092	Body	Island	0.000805309	0.292708	0.881371
cg00031105	chr6	33166117	RXRB	Body	N_Shore	-0.00314849	0.293347	0.881371
cg02393907	chr7	150011063	ACTR3C	5'UTR	OpenSea	-0.00284034	0.296012	0.881371
cg15944459	chr22	38507857	PLA2G6;BAIAP2L2;PLA2G6	3'UTR;TSS1500;3'UTR	OpenSea	0.0018741	0.298493	0.881371
cg09920427	chr19	12777674	MORG1;MORG1;MAN2B1;MORG1	1stExon;5'UTR;TSS200;Body	S_Shore	0.00102771	0.298671	0.881371
cg06677352	chr7	72476278	PMS2L2;STAG3L3;STAG3L3	TSS1500;5'UTR;1stExon	Island	0.000424457	0.301485	0.881371
cg10926047	chr3	158362309	GFM1	TSS200	Island	0.000247398	0.304123	0.881371
cg12438413	chr17	38510643	RARA;RARA;RARA;RARA	Body;Body;Body;Body	OpenSea	-0.00145535	0.307082	0.881371
cg15305352	chr6	41375881			N_Shore	-0.00263373	0.307187	0.881371
cg21790971	chr4	54244117	FIP1L1;FIP1L1;FIP1L1	Body;Body;Body	Island	-0.000497232	0.310438	0.881371
cg14147105	chr19	17531148	FAM125A	Body	Island	0.000885327	0.310948	0.881371
cg20136959	chr13	49821950	CDADC1	TSS200	Island	0.00105359	0.31148	0.881371
cg15309457	chr5	1746469			Island	-0.00444131	0.315064	0.881371
cg24962827	chr3	24262634	THRB;THRB;THRB	Body;Body;Body	OpenSea	-0.00610528	0.315355	0.881371
cg21367769	chr6	25651194	SCGN	TSS1500	N_Shore	-0.00284675	0.316889	0.881371
cg09981884	chr4	1720110	TMEM129;TMEM129	Body;Body	N_Shelf	0.00252766	0.319267	0.881371
cg19391498	chr2	38892846	GALM	TSS1500	OpenSea	0.00690063	0.320231	0.881371
cg04598128	chr22	45016233			Island	-0.00164436	0.320404	0.881371
cg04772948	chr20	22401407	LOC284788;LOC284788	TSS200;TSS200	OpenSea	-0.0035642	0.322945	0.881371
cg13265914	chr8	21999630	REEP4	TSS200	S_Shore	0.000753341	0.32423	0.881371
cg09540629	chr10	134981759	KNDC1	Body	S_Shore	0.00161626	0.326324	0.881371
cg23784907	chr11	59436644	PATL1	TSS200	Island	-0.00115222	0.326563	0.881371
cg10355458	chr19	1578206	MBD3	3'UTR	Island	0.00174559	0.326567	0.881371
cg09350880	chr14	73136973	DPF3	3'UTR	OpenSea	-0.000603322	0.330235	0.881371
cg06611444	chr4	176394089			OpenSea	0.00503621	0.330442	0.881371
cg05608508	chr16	15140886	NTAN1	Body	OpenSea	0.00056472	0.331871	0.881371
cg00143700	chr13	49107116	RCBTB2	5'UTR	Island	-0.00151896	0.335234	0.881371
cg06451949	chr17	48942959			Island	0.000797029	0.336265	0.881371
cg25244200	chr10	61473847			S_Shelf	-0.00342378	0.338209	0.881371
cg00090197	chr1	43738732	TMEM125	Body	Island	0.0024255	0.34098	0.881371
cg21850852	chr17	73746186	ITGB4;ITGB4;ITGB4	Body;Body;Body	N_Shelf	0.000793376	0.341686	0.881371
cg07306531	chr16	3355411	ZNF75A	TSS200	Island	-0.00105065	0.341879	0.881371
cg03890538	chr17	78938344	RPTOR;RPTOR	3'UTR;3'UTR	Island	0.00161861	0.344432	0.881371
cg19306036	chr2	11758995	GREB1	Body	Island	-0.000314157	0.347479	0.881371
cg05978306	chr17	1373774	MYO1C;MYO1C;MYO1C	Body;Body;Body	N_Shore	0.00775859	0.347744	0.881371
cg17983632	chr6	1621930			S_Shore	-0.00176017	0.347909	0.881371
cg07127103	chr14	55517313	MAPK1IP1L	TSS1500	N_Shore	-0.00538749	0.348033	0.881371
cg20477259	chr6	31544960	TNF	Body	N_Shelf	-0.00555331	0.348633	0.881371
cg08604596	chr16	28565976	CCDC101	5'UTR	S_Shore	-0.00248794	0.348891	0.881371
cg00004939	chr14	69261661	C14orf181;C14orf181	3'UTR;1stExon	Island	0.0011361	0.349045	0.881371
cg23436918	chr7	16685595	BZW2;ANKMY2;BZW2;BZW2	TSS200;TSS200;TSS200;TSS200	Island	0.000735188	0.349622	0.881371
cg18246640	chr10	112136000			OpenSea	0.00372099	0.350582	0.881371
cg14750501	chr19	30302912	CCNE1;CCNE1;CCNE1	TSS1500;5'UTR;1stExon	Island	-0.000563702	0.350878	0.881371
cg02896926	chr1	109398916	AKNAD1	5'UTR	OpenSea	-0.0107618	0.35169	0.881371
cg02655824	chr6	167051714	RPS6KA2	Body	OpenSea	-0.00323809	0.351898	0.881371
cg12404679	chr2	239049701	KLHL30	Body	Island	0.000394604	0.352326	0.881371
cg05086567	chr17	7486615	MPDU1;MPDU1	TSS1500;TSS1500	Island	-0.00109102	0.353186	0.881371
cg17562763	chr11	67398026	NUDT8	TSS1500	Island	-0.00207409	0.353429	0.881371
cg01983759	chr19	868083	MED16	3'UTR	Island	-0.000802334	0.353516	0.881371
cg24044651	chr1	24105262	C1orf128	Body	Island	-0.00055923	0.354819	0.881371
cg12456777	chr17	27047031	SNORD42B;RPL23A	TSS1500;1stExon	Island	0.000624125	0.355658	0.881371
cg20087917	chr14	77924039	C14orf133;AHSA1	TSS200;TSS1500	Island	-0.000452368	0.356521	0.881371
cg19749898	chr11	1712765	HCCA2	Body	N_Shelf	-0.00152222	0.357369	0.881371
cg00588689	chr4	117374408			OpenSea	-0.000827552	0.360978	0.881371
cg10927968	chr11	1807333			OpenSea	0.00564504	0.361725	0.881371
cg18219432	chr7	158283505	PTPRN2;PTPRN2;PTPRN2	Body;Body;Body	S_Shore	0.00195424	0.363241	0.881371
cg24536827	chr2	146359434			OpenSea	-0.00473407	0.365841	0.881371
cg09872774	chr15	72103908	NR2E3;NR2E3	Body;Body	N_Shore	-0.00130097	0.366103	0.881371
cg05567435	chr12	56074329	METTL7B	TSS1500	OpenSea	-0.00345978	0.366492	0.881371
cg14041194	chr9	139802603	TRAF2	Body	Island	-0.000518088	0.368454	0.881371
cg17780691	chr17	10541764	MYH3	Body	Island	-0.00180941	0.369134	0.881371
cg00832650	chr7	128495201	FLNC;FLNC	Body;Body	S_Shore	-0.00253741	0.371313	0.881371
cg13551841	chr9	140687144	EHMT1	Body	S_Shelf	-0.00461835	0.371367	0.881371
cg22510662	chr5	36202853	C5orf33;C5orf33	Body;Body	OpenSea	0.00404628	0.372812	0.881371
cg26804423	chr7	8201134	ICA1;ICA1;ICA1	Body;Body;Body	OpenSea	0.00466927	0.374551	0.881371
cg03414134	chr3	187462086	BCL6	5'UTR	Island	0.000393082	0.376268	0.881371
cg07016356	chr2	219032435	CXCR1	TSS1500	OpenSea	-0.000666488	0.376918	0.881371
cg00017601	chr8	27288039	PTK2B;PTK2B;PTK2B;PTK2B	Body;Body;Body;Body	OpenSea	0.00162256	0.376989	0.881371
cg02866076	chr10	134740952			Island	-0.000350077	0.378989	0.881371
cg14464244	chr7	79083056	MAGI2	TSS200	Island	0.00444599	0.379172	0.881371
cg20752695	chr11	2240999			OpenSea	-0.00347102	0.380232	0.881371
cg21963643	chr1	181451911	CACNA1E	TSS1500	Island	0.00133804	0.380563	0.881371
cg23622695	chr15	43423270			N_Shelf	-0.00100848	0.383292	0.881371
cg11875044	chr10	8546509			OpenSea	-0.00419848	0.384267	0.881371
cg03609216	chr6	30131526	TRIM15	1stExon	OpenSea	-0.00831733	0.384957	0.881371
cg13088902	chr1	94730656			OpenSea	-0.00636599	0.385124	0.881371
cg19853194	chr18	9913725	VAPA;VAPA	TSS1500;TSS1500	Island	0.000566038	0.3853	0.881371
cg15128334	chr3	185215532	TMEM41A	Body	N_Shore	-0.00125605	0.388597	0.881371
cg17633683	chr5	1225331	SLC6A18	TSS200	N_Shore	0.00179172	0.388758	0.881371
cg17851061	chr2	11758591	GREB1	Body	Island	0.00104372	0.390208	0.881371
cg02263813	chr16	56672640	MT1A;MT1A	1stExon;5'UTR	S_Shore	0.0052297	0.39115	0.881371
cg18624108	chr6	33148812	COL11A2;COL11A2;COL11A2	Body;Body;Body	OpenSea	-0.00147008	0.39204	0.881371
cg10505024	chr19	10602877	KEAP1;KEAP1	Body;Body	Island	-0.00185011	0.392128	0.881371
cg20655342	chr10	31037805			OpenSea	-0.00208978	0.393229	0.881371
cg11181726	chr17	48282095			S_Shelf	-0.00425236	0.393345	0.881371
cg04889221	chr3	126137216	CCDC37	Body	S_Shore	-0.000289283	0.396044	0.881371
cg11580090	chr1	202931074	CYB5R1	3'UTR	S_Shelf	-0.00131873	0.397168	0.881371
cg06900676	chr2	61293330	KIAA1841;KIAA1841	5'UTR;TSS200	Island	0.00045608	0.398253	0.881371
cg08266945	chr2	170550881	C2orf77;C2orf77;PHOSPHO2;KLHL23	5'UTR;1stExon;TSS200;TSS200	Island	0.000424349	0.399803	0.881371
cg26955383	chr10	105218660	CALHM1	TSS200	S_Shore	0.00243757	0.400471	0.881371
cg16890600	chr5	98265530			Island	0.00566885	0.401574	0.881371
cg04621069	chr1	21544521	ECE1;ECE1;ECE1;ECE1	3'UTR;3'UTR;3'UTR;3'UTR	OpenSea	0.00542383	0.40177	0.881371
cg23104823	chr14	45553408	PRPF39;PRPF39	1stExon;5'UTR	Island	-0.000522053	0.40881	0.881371
cg01374398	chr3	47516975	SCAP	5'UTR	N_Shore	0.00128433	0.409342	0.881371
cg00638021	chr17	48267062	COL1A1	Body	OpenSea	-0.00383045	0.409859	0.881371
cg02553489	chr8	126010874	SQLE;SQLE	1stExon;5'UTR	Island	0.000839309	0.410441	0.881371
cg22219795	chr3	126911763			OpenSea	-0.0010705	0.413489	0.881371
cg07092212	chr11	46382544	DGKZ;DGKZ;DGKZ;DGKZ	Body;TSS1500;Body;Body	OpenSea	0.00277221	0.414523	0.881371
cg07904028	chr4	6328508	PPP2R2C;PPP2R2C	Body;Body	OpenSea	-0.00365579	0.414669	0.881371
cg25392060	chr8	142297121			S_Shore	0.00344412	0.418245	0.881371
cg14476101	chr1	120255992	PHGDH	Body	S_Shore	-0.00549646	0.418737	0.881371
cg15929201	chr5	31531945	RNASEN;C5orf22;RNASEN	5'UTR;TSS1500;5'UTR	N_Shore	0.000569238	0.418899	0.881371
cg18342900	chr16	46865048	C16orf87	1stExon	Island	-0.000535733	0.419308	0.881371
cg03133917	chr7	155436674	RBM33	TSS1500	Island	0.00067407	0.421158	0.881371
cg02891801	chr12	6472782	SCNN1A;SCNN1A;SCNN1A	Body;Body;Body	Island	0.00107863	0.421249	0.881371
cg14862791	chr5	34839623	TTC23L	5'UTR	Island	0.000816349	0.421471	0.881371
cg10508347	chr1	8384659	SLC45A1	1stExon	Island	-0.000574432	0.422628	0.881371
cg06231385	chr7	4743056	FOXK1	Body	OpenSea	-0.00156785	0.423552	0.881371
cg00894870	chr1	19578612	MRTO4;KIAA0090	Body;TSS1500	Island	-0.000469841	0.42646	0.881371
cg16098340	chr12	65014995	MIR548C;RASSF3	TSS1500;Body	OpenSea	0.00671883	0.426596	0.881371
cg13701509	chr5	170833685	NPM1;NPM1;NPM1	Body;Body;3'UTR	OpenSea	0.00430573	0.427372	0.881371
cg10727660	chr7	150824021	AGAP3	Body	S_Shore	0.00166434	0.428051	0.881371
cg03871124	chr7	1643681			Island	-0.00142164	0.429455	0.881371
cg11057205	chr8	134588243			S_Shelf	-0.0127754	0.431683	0.881371
cg03758392	chr3	184870408	C3orf70	Body	Island	-0.000374111	0.433152	0.881371
cg12739914	chr3	195552429			OpenSea	-0.00192235	0.433975	0.881371
cg11235741	chr15	82336869	MEX3B	Body	Island	0.000994391	0.434327	0.881371
cg00160522	chr4	1007062	FGFRL1;FGFRL1;FGFRL1	Body;Body;Body	Island	-0.00021631	0.437887	0.881371
cg22351924	chr1	27994914	IFI6;IFI6;IFI6	Body;Body;Body	Island	0.00147812	0.438114	0.881371
cg13133503	chr1	87018760	CLCA4;CLCA4	Body;Body	Island	0.00611004	0.438484	0.881371
cg09764443	chr11	120109778	POU2F3	TSS1500	N_Shore	-0.00221324	0.441044	0.881371
cg12593793	chr1	156074135			OpenSea	0.00336187	0.441251	0.881371
cg19881032	chr22	38479332	SLC16A8	TSS200	S_Shore	0.000285399	0.443219	0.881371
cg04362790	chr14	100223811			OpenSea	-0.00141297	0.445848	0.881371
cg19385725	chr18	21166173	NPC1	Body	Island	0.000727011	0.446322	0.881371
cg02304481	chr2	97652129	FAM178B;FAM178B	5'UTR;1stExon	Island	-0.000742642	0.446521	0.881371
cg17599958	chr11	993718	AP2A2	Body	Island	-0.00366859	0.446666	0.881371
cg04887124	chr1	16557469			S_Shelf	-0.0014624	0.447033	0.881371
cg02541778	chr8	55382901			Island	0.00221953	0.449519	0.881371
cg20376082	chr11	1229932			S_Shore	-0.00119539	0.450304	0.881371
cg23061412	chr19	54242644	MIR518A2	Body	OpenSea	0.00105398	0.452734	0.881371
cg16163382	chr2	37938640			OpenSea	-0.00163662	0.454214	0.881371
cg16104446	chr8	48873951	MCM4;MCM4;PRKDC;PRKDC	Body;Body;TSS1500;TSS1500	S_Shore	-0.000699132	0.454674	0.881371
cg24769972	chr11	972922	AP2A2	Body	N_Shelf	0.00174086	0.456069	0.881371
cg11342452	chr10	134600463	NKX6-2	TSS1500	Island	-0.00819779	0.456845	0.881371
cg05744073	chr17	1953268	MIR132	Body	Island	-0.000968729	0.457125	0.881371
cg05063087	chr10	102133314	C10orf75	TSS200	Island	-0.000776235	0.457196	0.881371
cg06733311	chr6	33381680	PHF1;PHF1;PHF1	Body;Body;Body	N_Shelf	-0.00124964	0.458139	0.881371
cg17009526	chr4	187630302	FAT1	Body	OpenSea	-0.00108639	0.459936	0.881371
cg18006626	chr2	27488188			Island	0.0011471	0.460499	0.881371
cg06128509	chr10	91461539	KIF20B	5'UTR	Island	-0.000752491	0.463193	0.881371
cg24433586	chr17	79210494	C17orf56	Body	N_Shore	-0.00089521	0.463591	0.881371
cg13944397	chr1	5728371			OpenSea	-0.00289815	0.464559	0.881371
cg04737885	chr16	4014095	ADCY9	3'UTR	N_Shore	-0.00374516	0.464777	0.881371
cg17367356	chr11	45907078	MAPK8IP1	TSS200	Island	0.000700321	0.46547	0.881371
cg11390741	chr3	37807702	ITGA9	Body	OpenSea	0.00311768	0.466818	0.881634
cg02894226	chr20	3190561	ITPA;ITPA	Body;Body	Island	0.000434567	0.471899	0.882998
cg00830435	chr1	2918526			Island	-0.000279488	0.473084	0.882998
cg09755102	chr1	33283495	S100PBP;YARS;YARS;S100PBP	5'UTR;1stExon;5'UTR;5'UTR	Island	-0.000680331	0.473239	0.882998
cg09468777	chr4	658981	PDE6B;PDE6B;PDE6B	Body;Body;Body	S_Shore	-0.000965403	0.473897	0.882998
cg07317983	chr3	114790596	ZBTB20;ZBTB20	5'UTR;TSS1500	OpenSea	-0.00193544	0.474148	0.882998
cg24420395	chr8	29206910	DUSP4;DUSP4	Body;TSS1500	Island	-0.000579823	0.477082	0.882998
cg01903185	chr4	1808586	FGFR3;FGFR3;FGFR3	Body;Body;Body	S_Shore	-0.000214837	0.477876	0.882998
cg14842398	chr16	85645310	KIAA0182	5'UTR	Island	-0.000410972	0.480677	0.882998
cg11208039	chr11	19138753	ZDHHC13;ZDHHC13;ZDHHC13;ZDHHC13	1stExon;5'UTR;5'UTR;1stExon	Island	0.000978397	0.480695	0.882998
cg01372058	chr11	65819448	SF3B2	TSS1500	Island	-0.00120961	0.483114	0.882998
cg14420670	chr6	29617961			Island	0.00050026	0.484308	0.882998
cg19701416	chr10	28592092			Island	-0.000988084	0.487566	0.882998
cg11668638	chr6	42952412	PPP2R5D;PPP2R5D;PPP2R5D;PPP2R5D;PPP2R5D;PPP2R5D	5'UTR;5'UTR;1stExon;5'UTR;1stExon;1stExon	OpenSea	0.000608823	0.48849	0.882998
cg05053688	chr1	101702744	S1PR1	5'UTR	Island	0.000356991	0.489179	0.882998
cg17971578	chr1	36852463	STK40	TSS1500	S_Shore	-0.00257298	0.489342	0.882998
cg19967421	chr3	46062881	XCR1;XCR1	Body;Body	OpenSea	-0.00028641	0.489436	0.882998
cg13238876	chr10	114605001			OpenSea	-0.00164177	0.490631	0.882998
cg20703375	chr7	98957328	ARPC1A	Body	OpenSea	0.000487213	0.491794	0.882998
cg02694576	chr11	488017	PTDSS2	Body	N_Shore	-0.000874783	0.492991	0.882998
cg07723459	chr8	144853338			Island	0.00105366	0.49379	0.882998
cg00170564	chr12	107714106	BTBD11	Body	Island	-0.000589537	0.494019	0.882998
cg00397871	chr7	31692686	CCDC129	3'UTR	OpenSea	-0.00168592	0.494997	0.882998
cg20217938	chr19	3958344			N_Shore	-0.000110054	0.495399	0.882998
cg11547486	chr10	5454449	NET1	TSS200	Island	0.000645795	0.504072	0.890396
cg14044465	chr9	16875612			S_Shelf	-0.00114654	0.506205	0.890396
cg00570269	chr13	31480942	C13orf33	Body	Island	-0.00455854	0.507828	0.890396
cg24486518	chr19	19335275	NCAN	Body	N_Shore	0.0018464	0.508965	0.890396
cg25188165	chr7	1248995			N_Shore	0.00050966	0.509529	0.890396
cg21939482	chr7	6388130	C7orf70	5'UTR	N_Shore	-0.000459923	0.510544	0.890396
cg01261044	chr14	35451962	SRP54;SRP54	TSS200;TSS200	Island	0.000188345	0.512251	0.890396
cg02581828	chr6	31546769			N_Shore	-0.00131641	0.513187	0.890396
cg00160828	chr8	2549270			OpenSea	-0.00207513	0.516772	0.890396
cg20149840	chr2	240135077	HDAC4	Body	OpenSea	0.00147834	0.517873	0.890396
cg06115835	chr2	110259173	SH3RF3	Body	OpenSea	0.000319511	0.517903	0.890396
cg09529537	chr5	78531947	JMY	TSS200	Island	0.000489024	0.520362	0.890396
cg19504496	chr19	36119917	RBM42	TSS200	Island	-0.0004371	0.521332	0.890396
cg14542646	chr19	42700974			Island	-0.00154255	0.522348	0.890396
cg10996143	chr20	1373995	FKBP1A;FKBP1A	TSS200;TSS200	S_Shore	0.000363458	0.522736	0.890396
cg00356500	chr6	32028152	TNXB	Body	OpenSea	0.00231384	0.525936	0.890396
cg19526076	chr13	74713082			S_Shelf	-0.00148179	0.526711	0.890396
cg17500329	chr8	140943103	TRAPPC9;TRAPPC9	Body;Body	OpenSea	-0.000491263	0.526856	0.890396
cg14932796	chr17	55038330	COIL	1stExon	Island	-0.000381633	0.527047	0.890396
cg21304211	chr1	112281877	C1orf183;C1orf183;C1orf183	Body;1stExon;5'UTR	Island	-0.000886081	0.527659	0.890396
cg09299307	chr5	86709023	CCNH	TSS200	S_Shore	0.000434843	0.529	0.890396
cg02793828	chr16	85196116			N_Shore	-0.000986875	0.529318	0.890396
cg09391949	chr16	87730651	JPH3	3'UTR	OpenSea	0.000957071	0.533136	0.890396
cg21473183	chr2	85925749	GNLY;GNLY	3'UTR;3'UTR	OpenSea	-0.00209217	0.534163	0.890396
cg22341273	chr8	145234727	HEATR7A;HEATR7A;HEATR7A	Body;Body;Body	N_Shore	-0.00130801	0.534676	0.890396
cg24624173	chr11	64329701	SLC22A11	Body	Island	-0.00100493	0.535069	0.890396
cg23162967	chr3	105587981	CBLB	TSS200	Island	0.000614711	0.535307	0.890396
cg13135459	chr10	27541298	LOC387646	TSS200	Island	0.00250265	0.536712	0.890396
cg01334186	chr1	151372572	PSMB4	Body	Island	0.000560785	0.537878	0.890396
cg04266929	chr5	54522528			Island	0.00036755	0.540402	0.890396
cg00584840	chr3	112903054			OpenSea	-0.00205137	0.540952	0.890396
cg05353415	chr7	42276004	GLI3	5'UTR	Island	0.000835879	0.541281	0.890396
cg08571347	chr13	85937730			OpenSea	-0.00209501	0.541581	0.890396
cg22870994	chr11	71340352			OpenSea	0.00155576	0.541673	0.890396
cg22136672	chr3	12581830			OpenSea	0.000278223	0.542299	0.890396
cg03811519	chr9	134001305	NUP214	Body	Island	0.000428593	0.543747	0.890768
cg22535057	chr3	9542104	LHFPL4	3'UTR	OpenSea	-0.000890291	0.545201	0.891022
cg25184507	chr17	7760147	CYB5D1;LSMD1	TSS1500;Body	N_Shore	-0.000516296	0.546751	0.891022
cg11752250	chr14	68089471	ARG2	Body	S_Shelf	0.00382203	0.548005	0.891022
cg11990813	chr17	2603739	KIAA0664	Body	S_Shore	-0.000593123	0.548791	0.891022
cg04026699	chr6	28834513			S_Shelf	0.00115174	0.551214	0.891729
cg12610079	chr1	162838809	C1orf110	TSS1500	OpenSea	-0.00121263	0.55269	0.891729
cg19240857	chr6	31683109	LY6G6E;LY6G6E;LY6G6D	TSS1500;TSS1500;TSS200	OpenSea	-0.00129678	0.553076	0.891729
cg11376147	chr11	57261198	SLC43A1	Body	OpenSea	0.00118081	0.55526	0.891729
cg04517374	chr20	60981909	CABLES2	Body	N_Shore	0.0009649	0.555343	0.891729
cg02906787	chr1	154947991	SHC1;SHC1;CKS1B;CKS1B	TSS1500;TSS1500;Body;Body	S_Shore	-0.000240921	0.560588	0.894596
cg05177851	chr1	45451992	EIF2B3;EIF2B3	5'UTR;5'UTR	N_Shore	0.000262524	0.562073	0.894596
cg12484590	chr1	156475177			Island	0.00110044	0.562101	0.894596
cg16522993	chr2	175551770			S_Shelf	0.00247186	0.563304	0.894596
cg04608330	chr12	45269318	NELL2;NELL2;NELL2;NELL2;NELL2	Body;Body;Body;Body;1stExon	N_Shore	-0.0013629	0.565114	0.894596
cg08309687	chr21	35320596			OpenSea	-0.00353564	0.56527	0.894596
cg17746791	chr6	37137740	PIM1	TSS200	Island	-0.000494991	0.565718	0.894596
cg06946797	chr16	11422409			OpenSea	-0.00233639	0.569188	0.895862
cg11690896	chr11	102217788	BIRC2	TSS200	Island	-0.000369617	0.571691	0.895862
cg19260567	chr7	147303836	CNTNAP2	Body	OpenSea	-0.00207373	0.57196	0.895862
cg17408923	chr2	109335769	RANBP2	TSS200	Island	-0.000424007	0.573651	0.895862
cg10901867	chr4	2064353	NAT8L	Body	N_Shore	-0.00782736	0.574181	0.895862
cg14421779	chr9	35693592			S_Shelf	-0.00144941	0.574314	0.895862
cg07908574	chr1	8396933	SLC45A1	Body	S_Shore	-0.000691667	0.5764	0.895862
cg19255333	chr17	17457745	PEMT;PEMT;PEMT	Body;Body;Body	OpenSea	0.000344479	0.576419	0.895862
cg21466107	chr7	42136966	GLI3	Body	OpenSea	0.00156423	0.578441	0.895862
cg14771734	chr5	79703670	ZFYVE16;ZFYVE16	TSS200;TSS200	Island	-0.000311471	0.578808	0.895862
cg06134974	chr12	51477539	CSRNP2	TSS1500	Island	-0.000543094	0.581789	0.898568
cg06293170	chr4	3692574			OpenSea	-0.00127676	0.583219	0.898582
cg13948074	chr1	178511686	C1orf220;C1orf220	TSS1500;TSS1500	Island	0.000424518	0.584491	0.898582
cg04786791	chr1	218458496	RRP15	TSS200	Island	0.000285211	0.585496	0.898582
cg04903691	chr11	118763984	CXCR5;CXCR5	Body;TSS200	OpenSea	-0.00123124	0.588659	0.899789
cg12616745	chr2	191273000	MFSD6	TSS200	Island	-0.000543855	0.588751	0.899789
cg04138756	chr1	152973849	SPRR3;SPRR3	TSS1500;TSS1500	OpenSea	-0.00174707	0.591715	0.901828
cg13412395	chr9	102583693	NR4A3;NR4A3;NR4A3	TSS1500;TSS1500;TSS1500	Island	-0.000267688	0.592968	0.901828
cg00474854	chr18	11821776	GNAL;GNAL;GNAL	Body;Body;Body	N_Shore	0.00135133	0.593947	0.901828
cg26712428	chr10	105218771	CALHM1	TSS200	S_Shore	0.00206327	0.595033	0.901828
cg23475244	chr21	46813036			Island	-0.000880393	0.59646	0.902115
cg09422450	chr16	79623618			Island	0.00255044	0.599534	0.903984
cg18633432	chr3	135915556	MSL2	TSS1500	Island	0.000855829	0.601136	0.903984
cg16278828	chr15	75648574	MAN2C1	Body	Island	-0.000388223	0.601765	0.903984
cg08964024	chr12	14923326			Island	0.00037986	0.602656	0.903984
cg18420708	chr19	15340344	EPHX3;EPHX3	Body;Body	N_Shelf	-0.00126537	0.604304	0.904164
cg09379601	chr19	12992224	DNASE2;DNASE2	5'UTR;1stExon	Island	-0.000363238	0.605257	0.904164
cg03640568	chr22	38902623	DDX17;DDX17	TSS1500;TSS1500	Island	0.000252421	0.607345	0.904628
cg01264963	chr11	123885967	OR10G4	TSS1500	OpenSea	-0.00445124	0.60903	0.904628
cg15358743	chr18	56807035	SEC11C	TSS200	Island	0.000328619	0.60929	0.904628
cg02737268	chr20	3780182	CDC25B;CDC25B;CDC25B	Body;Body;Body	S_Shelf	-0.00528776	0.610583	0.904705
cg04132851	chr1	85155548	SSX2IP;SSX2IP;SSX2IP;SSX2IP;SSX2IP	5'UTR;5'UTR;5'UTR;5'UTR;5'UTR	N_Shore	-0.000613173	0.6182	0.914133
cg03399598	chr4	174091002	GALNT7	Body	Island	-0.000364114	0.620393	0.91552
cg11688874	chr10	28822482	WAC;WAC;WAC;WAC;WAC	1stExon;5'UTR;1stExon;5'UTR;Body	Island	-0.000369462	0.621728	0.915635
cg01176329	chr6	29592381	GABBR1;GABBR1;GABBR1	Body;Body;Body	N_Shelf	-0.00246736	0.624208	0.917435
cg14193886	chr22	30642728	LIF;LIF	5'UTR;1stExon	S_Shore	0.000390545	0.627263	0.92007
cg00008819	chr4	3257791	C4orf44;C4orf44	3'UTR;Body	S_Shelf	0.00059009	0.634548	0.92404
cg13116086	chr22	25056417	POM121L10P	TSS1500	S_Shore	-0.00288626	0.634749	0.92404
cg13713052	chr3	122102218	FAM162A;CCDC58	TSS1500;TSS200	N_Shore	0.000300995	0.634827	0.92404
cg05233324	chr2	8628196			OpenSea	-0.00358581	0.63504	0.92404
cg11333007	chr15	52121944	TMOD3;TMOD3	5'UTR;1stExon	Island	-0.000946215	0.637388	0.925609
cg24002010	chr19	55741862	TMEM86B;SAPS1	TSS1500;3'UTR	OpenSea	0.000177469	0.64018	0.927816
cg17794996	chr6	31806478	C6orf48;C6orf48	Body;Body	S_Shelf	0.00653819	0.64475	0.932585
cg16925090	chr11	101785516	KIAA1377;ANGPTL5	TSS1500;5'UTR	N_Shore	-0.00038712	0.652888	0.941259
cg04661747	chr11	46264818			N_Shore	0.000886359	0.653329	0.941259
cg21654058	chr17	79640096	CCDC137	3'UTR	OpenSea	-0.000800234	0.657244	0.941911
cg08274380	chr1	109419600	GPSM2	TSS200	Island	0.000202925	0.658361	0.941911
cg03209809	chr3	126422892	CHCHD6	TSS1500	Island	-0.000611919	0.660714	0.941911
cg03226245	chr19	36486125	SDHAF1;SDHAF1	1stExon;5'UTR	Island	-0.000237421	0.666007	0.941911
cg20009378	chr13	114325829	GRK1	Body	OpenSea	-9.20343e-05	0.666306	0.941911
cg00986762	chr1	36107072	PSMB2;PSMB2	1stExon;5'UTR	Island	-0.00047963	0.669491	0.941911
cg09016822	chr6	30712396	IER3	TSS200	Island	0.000806974	0.669657	0.941911
cg23402821	chr17	35292159			Island	0.000508744	0.671185	0.941911
cg07612978	chr4	5991345	C4orf50	TSS1500	OpenSea	0.00388404	0.671764	0.941911
cg07433154	chr11	2364496			OpenSea	-0.00058299	0.672525	0.941911
cg03705947	chr1	68152081	GADD45A	Body	Island	0.000320889	0.673729	0.941911
cg23761815	chr10	73083123	SLC29A3	Body	S_Shelf	0.00161327	0.675634	0.941911
cg00522636	chr5	112312643	DCP2	1stExon	Island	0.00028531	0.676459	0.941911
cg23767977	chr12	52947465	KRT71	TSS1500	OpenSea	0.000884125	0.677889	0.941911
cg03157738	chr19	11308118	KANK2	5'UTR	Island	0.000198402	0.679905	0.941911
cg13436417	chr10	122262925	PPAPDC1A	Body	OpenSea	-0.00070256	0.681788	0.941911
cg09878914	chr6	31507316	BAT1;BAT1	Body;Body	N_Shelf	-0.00100737	0.683646	0.941911
cg08722720	chr15	34331557	AVEN;CHRM5	TSS1500;5'UTR	S_Shore	0.000247305	0.683815	0.941911
cg04948475	chr4	69810056	UGT2A3;UGT2A3	Body;Body	OpenSea	-0.00194987	0.683979	0.941911
cg17740822	chr12	89744609	DUSP6;DUSP6	Body;Body	N_Shore	0.00267995	0.685134	0.941911
cg06180061	chr16	1473469	C16orf91	Body	S_Shelf	0.00142395	0.685857	0.941911
cg18181703	chr17	76354621	SOCS3	Body	N_Shore	-0.00163025	0.688164	0.941911
cg04317962	chr16	79623625			Island	0.00127819	0.688251	0.941911
cg24250234	chr1	33593972			S_Shore	-0.0017603	0.690419	0.941911
cg22129122	chr11	75143724			S_Shore	-0.00156454	0.690723	0.941911
cg26610247	chr8	142297175			S_Shore	0.00177002	0.690821	0.941911
cg03301075	chr11	3254240	MRGPRE	TSS1500	Island	0.00188496	0.693535	0.941911
cg16639311	chr10	131005778			OpenSea	0.000126347	0.694691	0.941911
cg10150615	chr22	24372951	LOC391322	TSS200	Island	-0.000927196	0.696311	0.941911
cg02711608	chr19	47287964	SLC1A5;SLC1A5;SLC1A5;SLC1A5	1stExon;5'UTR;Body;5'UTR	N_Shelf	-0.00158796	0.697117	0.941911
cg08540945	chr7	152591698			Island	0.000878782	0.697575	0.941911
cg05318427	chr2	85199320	KCMF1	Body	Island	-0.000403141	0.698471	0.941911
cg03531754	chr8	124194312	FAM83A;FAM83A	TSS1500;TSS1500	OpenSea	0.00249142	0.700094	0.941911
cg11332951	chr1	2396472			N_Shelf	-0.00119038	0.701162	0.941911
cg24968629	chr22	46770644	CELSR1	Body	Island	-0.000543038	0.703707	0.941911
cg13086025	chr8	22476824	KIAA1967;KIAA1967	Body;Body	OpenSea	-0.000651457	0.706709	0.941911
cg11814422	chr18	47018265	SNORD58A;RPL17;SNORD58B;RPL17	TSS1500;5'UTR;TSS200;5'UTR	N_Shore	0.000215411	0.706837	0.941911
cg22957121	chr12	86659008	MGAT4C	5'UTR	OpenSea	-0.00193161	0.714049	0.941911
cg08438435	chr15	29408145	APBA2;APBA2	Body;Body	Island	0.0028657	0.717586	0.941911
cg06665941	chr21	34602869	IFNAR2;IFNAR2;IFNAR2	5'UTR;5'UTR;5'UTR	Island	0.000145171	0.717992	0.941911
cg04835971	chr12	65088718	RASSF3	3'UTR	OpenSea	-0.000522974	0.719192	0.941911
cg07145255	chr5	59995354	DEPDC1B;DEPDC1B	Body;Body	N_Shore	0.000339147	0.719345	0.941911
cg06423822	chr7	157701024	PTPRN2;PTPRN2;PTPRN2	Body;Body;Body	N_Shore	-0.00210962	0.719862	0.941911
cg00310201	chr2	98351994	ZAP70;ZAP70	Body;Body	Island	-0.000646612	0.720096	0.941911
cg01339558	chr1	168148621	TIPRL;TIPRL	Body;Body	Island	0.00038184	0.720788	0.941911
cg03678860	chr17	80856989	TBCD	Body	Island	-0.000439191	0.721142	0.941911
cg19964273	chr6	168745827			OpenSea	-0.00152302	0.722143	0.941911
cg24552424	chr8	70585202	SLCO5A1;SLCO5A1;SLCO5A1	3'UTR;Body;Body	OpenSea	-0.000891087	0.722288	0.941911
cg25233569	chr10	62703741	RHOBTB1;RHOBTB1;RHOBTB1;RHOBTB1;RHOBTB1	Body;1stExon;5'UTR;Body;Body	Island	-0.000530465	0.723211	0.941911
cg17745433	chr1	228505386	OBSCN;OBSCN	Body;Body	S_Shore	-0.000335012	0.72505	0.941911
cg15401862	chr12	70824537	KCNMB4	3'UTR	OpenSea	-0.00149049	0.726407	0.941911
cg06936159	chr8	144766666	ZNF707;ZNF707;ZNF707;ZNF707;ZNF707;ZNF707	1stExon;1stExon;1stExon;5'UTR;5'UTR;5'UTR	Island	-0.000748431	0.726572	0.941911
cg15084903	chr19	376055	THEG;THEG	TSS200;TSS200	Island	-0.000695341	0.727507	0.941911
cg07823492	chr17	46608099	HOXB1	1stExon	Island	0.000112304	0.727543	0.941911
cg07766948	chr10	104188236	CUEDC2	5'UTR	N_Shelf	0.00160394	0.727571	0.941911
cg13708645	chr12	121974305	KDM2B;KDM2B	Body;Body	N_Shore	-0.00177215	0.727623	0.941911
cg21683619	chr1	66070348	LEPR;LEPR;LEPR	Body;Body;Body	OpenSea	0.00229651	0.729694	0.941911
cg09613192	chr2	181388538			OpenSea	0.00250455	0.730068	0.941911
cg23592392	chr12	130434412			OpenSea	0.00153632	0.731544	0.941911
cg27434584	chr18	19114052	ESCO1	Body	OpenSea	0.000455376	0.731905	0.941911
cg03443922	chr7	107384711	CBLL1;CBLL1	Body;Body	Island	0.000197004	0.732597	0.941911
cg11287903	chr10	115613834	DCLRE1A;NHLRC2;DCLRE1A	5'UTR;TSS1500;1stExon	N_Shore	-0.000232254	0.735907	0.943284
cg21099470	chr4	10459141	ZNF518B	TSS200	Island	-0.000467845	0.738231	0.943284
cg18365406	chr19	11472110	LPPR2;LPPR2	Body;Body	Island	-0.00176187	0.738936	0.943284
cg04605980	chr12	117471700			OpenSea	-0.00265516	0.740157	0.943284
cg22530146	chr16	88498101	ZNF469	Body	Island	-0.00106063	0.74034	0.943284
cg21511036	chr2	227663538	IRS1	TSS200	Island	0.000305959	0.741429	0.943284
cg01091261	chr16	4029363	ADCY9	Body	Island	0.000530786	0.742848	0.943442
cg24430189	chr2	128173685			Island	0.000247913	0.745815	0.945563
cg07650554	chr16	30457408	SEPHS2	TSS200	S_Shore	-0.000167662	0.747345	0.945858
cg13397282	chr9	124525423	DAB2IP;DAB2IP	Body;Body	S_Shelf	-0.000969172	0.751781	0.94923
cg06307212	chr6	32134573	EGFL8	Body	Island	-0.000488019	0.753418	0.94923
cg20980271	chr1	109506696	CLCC1;CLCC1	TSS1500;TSS1500	S_Shore	-0.00111577	0.754126	0.94923
cg09349128	chr22	50327986			N_Shore	0.00129162	0.756688	0.94923
cg12096988	chr19	57702809	ZNF264	TSS200	Island	0.000269058	0.75674	0.94923
cg06788172	chr15	51915087	DMXL2	TSS200	Island	0.000278956	0.757822	0.94923
cg12652780	chr11	70178166	PPFIA1;PPFIA1	Body;Body	OpenSea	-0.000581138	0.760116	0.950471
cg08052428	chr9	135996421	RALGDS;RALGDS	Body;1stExon	Island	0.000235294	0.76356	0.953143
cg09015484	chr9	96929106			Island	0.000272474	0.766508	0.954345
cg09469355	chr1	2161886	SKI	Body	S_Shore	-0.00116343	0.767756	0.954345
cg14138312	chr9	6869699	KDM4C;KDM4C;KDM4C;KDM4C	Body;Body;Body;Body	OpenSea	-0.000462515	0.769952	0.954345
cg22051399	chr2	45141469			OpenSea	-0.000345312	0.771346	0.954345
cg12664633	chr6	33285702	ZBTB22;ZBTB22;ZBTB22	5'UTR;TSS200;1stExon	S_Shore	-0.000218656	0.772075	0.954345
cg18651192	chr3	125677574			Island	0.0019888	0.772378	0.954345
cg16300033	chr10	37413799	ANKRD30A	TSS1500	N_Shore	-0.000423389	0.774585	0.955452
cg02668984	chr17	48172022	PDK2	TSS1500	N_Shore	0.000164739	0.784399	0.961445
cg12853981	chr14	58862714	TOMM20L	1stExon	Island	0.000317796	0.787494	0.961445
cg01141459	chr22	30476452	HORMAD2;HORMAD2	1stExon;5'UTR	Island	0.0024962	0.788503	0.961445
cg11530914	chr16	67281528	FHOD1;SLC9A5	TSS200;TSS1500	Island	-0.000242736	0.788818	0.961445
cg03160445	chr3	100120349	LNP1;TOMM70A;LNP1	5'UTR;TSS200;1stExon	Island	-0.000165681	0.790262	0.961445
cg13875763	chr9	106761999			Island	-0.000173741	0.792372	0.961445
cg25188760	chr20	5301547			S_Shelf	-0.00100789	0.794845	0.961445
cg21583412	chr17	27621436	NUFIP2	TSS1500	Island	0.000241259	0.795833	0.961445
cg09392827	chr15	69841201			OpenSea	-0.000441584	0.798965	0.961445
cg08015507	chr3	48720378	NCKIPSD;NCKIPSD	Body;Body	N_Shelf	0.000263437	0.802906	0.961445
cg23205818	chr14	73029132	RGS6	Body	OpenSea	0.000142044	0.803985	0.961445
cg04661591	chr11	3456487			OpenSea	0.000191979	0.805285	0.961445
cg21151017	chr2	45508166			OpenSea	0.000371487	0.807957	0.961445
cg09173621	chr13	111773936	ARHGEF7;ARHGEF7;ARHGEF7	Body;Body;Body	OpenSea	0.000290473	0.811074	0.961445
cg03820205	chr10	76970516	VDAC2	TSS200	Island	-0.000208891	0.811089	0.961445
cg21120176	chr6	6534797	LOC285780	Body	OpenSea	-0.000358357	0.812091	0.961445
cg23319790	chr19	54215487	MIR519D;MIR517A	TSS1500;TSS200	OpenSea	0.000417379	0.812625	0.961445
cg13896328	chr1	29652476	PTPRU;PTPRU;PTPRU	3'UTR;3'UTR;3'UTR	OpenSea	-0.000471295	0.814997	0.961445
cg13116438	chr6	31940606	STK19;STK19;DOM3Z;STK19	Body;Body;TSS1500;Body	S_Shore	-0.000151761	0.815093	0.961445
cg02326858	chr1	151253959	ZNF687	TSS1500	Island	-0.00022093	0.815583	0.961445
cg18543035	chr10	8374526			OpenSea	-0.00018618	0.817541	0.961445
cg15026150	chr1	154297836	ATP8B2	TSS200	N_Shore	0.000138947	0.818	0.961445
cg08695707	chr1	197871847	C1orf53	1stExon	Island	0.000166551	0.818091	0.961445
cg18511558	chr8	1830065	ARHGEF10	Body	N_Shore	-0.000480787	0.81969	0.961445
cg07982899	chr4	81307586	C4orf22	Body	Island	-7.45945e-05	0.819711	0.961445
cg02895995	chr19	7554069	PEX11G	TSS200	S_Shore	0.000150266	0.821484	0.961445
cg02956660	chr1	22207011	HSPG2	Body	N_Shelf	0.000465796	0.821524	0.961445
cg13758913	chr18	24283684	LOC728606	TSS200	OpenSea	0.000845685	0.822811	0.961445
cg07031551	chr11	72463331	ARAP1	5'UTR	Island	0.000128416	0.823224	0.961445
cg07638362	chr6	168388658			N_Shore	0.000575698	0.825438	0.961445
cg16066544	chr17	41004558	AOC3	1stExon	OpenSea	-0.00189421	0.825892	0.961445
cg10089324	chr1	51984752	EPS15	Body	Island	0.000104641	0.827815	0.961445
cg19450145	chr6	158925064	TULP4;TULP4	Body;Body	OpenSea	-0.000134767	0.828211	0.961445
cg14007221	chr9	37651177	FRMPD1	5'UTR	Island	0.000347407	0.828597	0.961445
cg22811384	chr13	33528605			OpenSea	-0.000434378	0.832805	0.961445
cg16020249	chr1	27930640	AHDC1	TSS1500	Island	0.000121728	0.834066	0.961445
cg05301188	chr2	10184457	KLF11	Body	Island	-0.000697194	0.834771	0.961445
cg19225280	chr6	34846110	TAF11	3'UTR	OpenSea	0.00047967	0.83532	0.961445
cg17876831	chr17	18918410	SLC5A10;SLC5A10	Body;Body	Island	-0.000251842	0.835649	0.961445
cg07395907	chr3	39219367			N_Shelf	-0.000136188	0.83605	0.961445
cg01078248	chr7	123197661	NDUFA5	Body	Island	0.000133753	0.837755	0.961445
cg16466065	chr17	79146774	LOC388428	Body	OpenSea	0.000291873	0.838011	0.961445
cg20186995	chr3	146129264			OpenSea	0.000364151	0.83904	0.961445
cg23330006	chr12	106507713	NUAK1	Body	OpenSea	0.000561994	0.841218	0.961445
cg06734816	chr6	116422381	NT5DC1	Body	Island	-0.000217341	0.841387	0.961445
cg15891747	chr1	202896310	KLHL12;KLHL12	5'UTR;1stExon	Island	-8.78946e-05	0.841867	0.961445
cg16705446	chr19	3751546	APBA3	Body	Island	0.000279079	0.84379	0.961445
cg04993564	chr8	59572049	NSMAF;NSMAF	Body;TSS200	Island	-0.000168751	0.844802	0.961445
cg10581632	chr12	56360715	CDK2;CDK2;CDK2;SILV;CDK2	5'UTR;1stExon;5'UTR;TSS1500;1stExon	Island	0.000236209	0.848541	0.961445
cg16053745	chr3	196240766	C3orf43	Body	OpenSea	0.000923038	0.848646	0.961445
cg23182539	chr10	121355708	TIAL1;TIAL1	Body;Body	N_Shore	0.000148473	0.849155	0.961445
cg16783478	chr16	9943657	GRIN2A;GRIN2A;GRIN2A	Body;Body;Body	OpenSea	-0.000242207	0.85108	0.961445
cg18654971	chr5	54469363	MIR449C;CDC20B;CDC20B;CDC20B	TSS1500;TSS1500;TSS1500;TSS1500	S_Shore	-0.000111022	0.852505	0.961445
cg25256723	chr1	169555944	F5	TSS200	OpenSea	-0.000891855	0.852629	0.961445
cg13129888	chr1	28415099	EYA3;EYA3	1stExon;5'UTR	Island	0.000412001	0.853725	0.961445
cg06954660	chr6	32975336	HLA-DOA	Body	N_Shore	0.000437947	0.855529	0.961445
cg02463166	chr2	54856417	SPTBN1;SPTBN1	Body;Body	Island	0.000115809	0.856765	0.961445
cg08664652	chr17	28804287	GOSR1;GOSR1;GOSR1	TSS200;TSS200;TSS200	N_Shore	-0.00012227	0.85763	0.961445
cg05254095	chr16	85009336	ZDHHC7;ZDHHC7	3'UTR;3'UTR	OpenSea	-0.000694124	0.859668	0.961445
cg22716292	chr11	73494570			S_Shelf	-0.000518469	0.861401	0.961445
cg16974379	chr10	38146505	ZNF248	TSS200	Island	0.000213643	0.862812	0.961445
cg24969222	chr3	143861209			OpenSea	0.000386559	0.86354	0.961445
cg09896298	chr10	76818435	DUPD1	TSS200	OpenSea	0.000357999	0.863949	0.961445
cg09311052	chr1	154531418	UBE2Q1	TSS1500	Island	0.000117361	0.864795	0.961445
cg10082357	chr7	128505768	ATP6V1F	3'UTR	N_Shelf	0.00139702	0.865821	0.961445
cg14964327	chr19	8214432			Island	0.000166155	0.866488	0.961445
cg19294931	chr6	43230558	TTBK1	Body	N_Shore	0.000299861	0.870336	0.962972
cg23899654	chr8	11759930			Island	-6.28862e-05	0.87164	0.962972
cg11355319	chr5	89825117	LYSMD3	5'UTR	Island	8.05559e-05	0.871826	0.962972
cg11615347	chr17	77710631	ENPP7	Body	S_Shore	-0.000351602	0.87584	0.96463
cg20451986	chr11	133928302			OpenSea	-0.00120012	0.875974	0.96463
cg12593303	chr2	54785406	SPTBN1;SPTBN1	TSS200;Body	Island	8.65302e-05	0.879066	0.966574
cg22627950	chr7	44622302	TMED4	TSS1500	Island	0.000103703	0.881062	0.966995
cg13507084	chr9	34555042	CNTFR;CNTFR	Body;Body	OpenSea	-6.87406e-05	0.882791	0.966995
cg09242721	chr3	3168535	TRNT1	TSS200	Island	0.000168616	0.88397	0.966995
cg10919522	chr14	74227441	C14orf43;C14orf43	5'UTR;TSS1500	S_Shore	0.00058573	0.884754	0.966995
cg05335473	chr1	84040080			OpenSea	0.00015824	0.888997	0.968141
cg02716826	chr9	33447032	SUGT1P1;AQP3	Body;Body	N_Shore	0.000768268	0.892855	0.968141
cg16814416	chr1	45272261	TCTEX1D4	Body	Island	-0.000143827	0.892869	0.968141
cg10187692	chr8	100872131	VPS13B;VPS13B	Body;Body	OpenSea	0.000292878	0.893097	0.968141
cg16209873	chr11	6219739	OR52W1	TSS1500	OpenSea	-0.000219241	0.893668	0.968141
cg04358264	chr7	99355204	CYP3A4	3'UTR	OpenSea	-0.000288142	0.893771	0.968141
cg22081084	chr1	89990230	LRRC8B	TSS200	Island	0.000114651	0.89613	0.968473
cg23991169	chr4	741508	PCGF3	Body	Island	-0.00021125	0.899203	0.968473
cg06778713	chr15	98937852			OpenSea	0.000207675	0.89993	0.968473
cg20038204	chr18	42530828	SETBP1	Body	OpenSea	0.000235747	0.900657	0.968473
cg11307565	chr12	120701165	PXN;PXN	Body;Body	N_Shore	-0.000403925	0.901784	0.968473
cg13611636	chr8	40753851	ZMAT4;ZMAT4	5'UTR;5'UTR	N_Shore	-0.000636761	0.902048	0.968473
cg01726103	chr6	24911615	FAM65B	TSS1500	S_Shore	0.000123419	0.903466	0.96848
cg04446992	chr8	11550094			Island	-0.000357886	0.905035	0.96848
cg02804275	chr12	22528603			OpenSea	0.000498121	0.906343	0.96848
cg12946524	chr3	171757361	FNDC3B;FNDC3B	TSS200;TSS1500	N_Shore	-5.16492e-05	0.907369	0.96848
cg19597318	chr1	204839606	NFASC;NFASC;NFASC;NFASC;NFASC	5'UTR;5'UTR;5'UTR;5'UTR;5'UTR	OpenSea	-0.000745172	0.913426	0.97259
cg03708092	chr6	160886239			OpenSea	-0.000185463	0.913887	0.97259
cg08913530	chr10	96988478	C10orf129	Body	OpenSea	-0.00019132	0.916906	0.973792
cg10525720	chr1	22611618			N_Shore	0.000297197	0.918022	0.973792
cg05571558	chr3	10436304	ATP2B2;MIR885;ATP2B2	Body;TSS200;Body	OpenSea	-0.000230602	0.919025	0.973792
cg19094530	chr10	79470169			N_Shore	0.00088575	0.922978	0.975922
cg14028671	chr9	139937558	NPDC1	Body	N_Shelf	0.000192285	0.923712	0.975922
cg21689228	chr4	4860547	MSX1	TSS1500	N_Shore	0.000524934	0.927765	0.976145
cg09864156	chr10	70939728	SUPV3L1	TSS1500	N_Shore	5.49346e-05	0.928164	0.976145
cg10126022	chr16	85242036			N_Shore	0.000219475	0.92922	0.976145
cg16956456	chr5	172483378	C5orf41;C5orf41;C5orf41;C5orf41;C5orf41;C5orf41	1stExon;1stExon;5'UTR;1stExon;5'UTR;5'UTR	Island	5.92691e-05	0.92928	0.976145
cg19693031	chr1	145441552	TXNIP	3'UTR	OpenSea	0.000453259	0.936081	0.980777
cg15877295	chr7	138915876	UBN2	TSS1500	Island	5.45196e-05	0.936379	0.980777
cg19775406	chr17	5390252	MIS12;MIS12;DERL2	5'UTR;1stExon;TSS1500	Island	7.0155e-05	0.940744	0.98126
cg12738349	chr22	24236284	MIF	TSS1500	Island	4.04367e-05	0.940856	0.98126
cg19484141	chr12	54577268	SMUG1	Body	OpenSea	5.4529e-05	0.940879	0.98126
cg20936321	chr1	8408752			OpenSea	0.00028261	0.944722	0.983861
cg19613905	chr15	56757180	MNS1;MNS1	1stExon;5'UTR	Island	-6.95021e-05	0.947368	0.984251
cg17588812	chr2	241689985	KIF1A	Body	OpenSea	3.87483e-05	0.948321	0.984251
cg10251347	chr1	52344305	NRD1;NRD1;NRD1;NRD1	5'UTR;1stExon;1stExon;5'UTR	Island	-4.14061e-05	0.949147	0.984251
cg08458400	chr6	88854384	CNR1;CNR1;CNR1;CNR1;CNR1;CNR1	Body;Body;Body;Body;Body;Body	OpenSea	-0.000118641	0.953122	0.986969
cg13108601	chr6	41748242	FRS3;PRICKLE4	TSS1500;TSS1500	Island	-3.23573e-05	0.959377	0.992037
cg06580551	chr3	42947481	ZNF662;ZNF662;ZNF662	TSS200;5'UTR;1stExon	Island	0.000167722	0.962597	0.993957
cg09596336	chr2	145273297	ZEB2;ZEB2;ZEB2	Body;Body;Body	N_Shore	-4.16416e-05	0.965476	0.995519
cg16139199	chr18	19180362	ESCO1	5'UTR	Island	3.59211e-05	0.967589	0.995706
cg04559178	chr12	29301719			N_Shore	-4.21088e-05	0.969527	0.995706
cg00097968	chr1	152126975	RPTN	3'UTR	OpenSea	-0.000124721	0.969755	0.995706
cg13241473	chr6	41703039	TFEB;TFEB	5'UTR;TSS1500	Island	-2.61457e-05	0.971295	0.995885
cg05104581	chr16	89164990	ACSF3;ACSF3;ACSF3	Body;5'UTR;5'UTR	N_Shelf	-0.000142723	0.976338	0.999649
cg01789926	chr16	1477111	C16orf91	Body	N_Shore	-9.52582e-06	0.981231	0.999931
cg01751800	chr4	77820391	ANKRD56	TSS1500	S_Shore	-9.51522e-05	0.982982	0.999931
cg15772133	chr2	33585815	LTBP1;LTBP1;LTBP1;LTBP1;LTBP1	Body;Body;Body;Body;Body	OpenSea	-0.000106355	0.983057	0.999931
cg03797768	chr13	24040813			Island	-1.95557e-05	0.983457	0.999931
cg10293354	chr16	87813021			Island	-9.23961e-06	0.985917	0.999931
cg15603885	chr8	107782373	ABRA	1stExon	OpenSea	2.77045e-05	0.987608	0.999931
cg09332650	chr19	50120000	PRR12	Body	S_Shore	2.42188e-05	0.989845	0.999931
cg03900195	chr21	37757883	CHAF1B	5'UTR	Island	-6.9422e-06	0.990292	0.999931
cg19455335	chr8	22457658	C8orf58	Body	Island	9.17909e-06	0.992275	0.999931
cg11596580	chr12	3600764	PRMT8;PRMT8	1stExon;5'UTR	Island	-8.66574e-06	0.993649	0.999931
cg20032723	chr11	126174041	DCPS	1stExon	Island	-5.16196e-06	0.993682	0.999931
cg09650907	chr17	71224983	FAM104A;FAM104A	Body;Body	N_Shelf	2.58919e-05	0.993879	0.999931
cg17400701	chr2	236839267	AGAP1;AGAP1	Body;Body	OpenSea	-1.89774e-05	0.994613	0.999931
cg19951269	chr11	94783903			OpenSea	3.74941e-06	0.99679	0.999931
cg02582774	chr12	120966704	COQ5	Body	N_Shore	1.88756e-06	0.99743	0.999931
cg05639679	chr1	33219593	KIAA1522	Body	Island	-1.28165e-07	0.999914	0.999931
cg12884982	chr8	75227607	JPH1	Body	Island	-3.64149e-07	0.999931	0.999931

## Sheet: Table S5
Table S5. Summary statistics from the main HOMA-IR analysis in African American men for candidate CpG sites
CpG name	Chromosome	Position	Nearest Gene	Feature	Relation to CpG Island	Beta value	P.Value	False Discovery rate
cg14013695	chr7	27184176	HOXA5	TSS1500	Island	-0.016	1.87e-07	0.035
cg23789977	chr8	21155107			OpenSea	-0.0251099	0.000389516	0.544889
cg05947499	chr12	113704091	TPCN1;TPCN1	Body;Body	OpenSea	-0.00949423	0.00111784	0.626673
cg20891622	chr3	52303511	WDR82;MIRLET7G	Body;TSS1500	OpenSea	-0.006365	0.00133075	0.634942
cg05063097	chr16	49861680	ZNF423	TSS1500	OpenSea	-0.0068252	0.00225339	0.692424
cg15044954	chr7	89874365	C7orf63;C7orf63	TSS200;TSS200	Island	-0.00236922	0.00234439	0.698204
cg07980405	chr6	31870281	ZBTB12	TSS1500	Island	0.00216667	0.00262806	0.698369
cg03312366	chr2	45179416			Island	0.00844419	0.00352354	0.714727
cg08980198	chr7	150676529			Island	0.00565366	0.00459684	0.721061
cg13695383	chr7	100139917	AGFG2	Body	S_Shelf	-0.0149955	0.00460662	0.721061
cg03806828	chr12	72148478	RAB21	TSS200	Island	0.00171179	0.0069085	0.732343
cg21950037	chr1	247681102			N_Shore	-0.0112511	0.00694477	0.732343
cg18358845	chr5	178381935	ZNF454	Body	OpenSea	-0.011294	0.0070695	0.732343
cg14457132	chr6	7389888	CAGE1;CAGE1;CAGE1;CAGE1;CAGE1;CAGE1;RIOK1	1stExon;5'UTR;5'UTR;1stExon;1stExon;5'UTR;TSS200	Island	0.00272624	0.00735505	0.733741
cg20303815	chr11	69706981			Island	-0.00608032	0.00756379	0.733741
cg20847018	chr11	116580245			S_Shore	-0.0129743	0.00756561	0.733741
cg04792380	chr12	105162318			OpenSea	-0.00534633	0.0108488	0.743765
cg23978242	chr10	530635	DIP2C	Body	N_Shore	-0.0314363	0.0110036	0.743765
cg18701983	chr6	32074291	TNXB	5'UTR	OpenSea	-0.00931162	0.0116404	0.74727
cg08073153	chr6	33754833	LEMD2;LEMD2	Body;TSS200	N_Shore	-0.00531422	0.0146433	0.74993
cg11973777	chr8	8244085			S_Shore	0.0027373	0.0149077	0.74993
cg23413289	chr4	187619438	FAT1	Body	OpenSea	-0.00467858	0.0161486	0.74993
cg02133350	chr7	6014034	PMS2;PMS2	Body;Body	S_Shelf	-0.0087706	0.0177844	0.752853
cg17126947	chr4	182487738			OpenSea	-0.0159493	0.0177939	0.752853
cg22628240	chr1	235107837			OpenSea	-0.0103357	0.0179965	0.752853
cg01764559	chr11	8337383			OpenSea	-0.00891386	0.0184285	0.752853
cg20168964	chr12	130333393	TMEM132D	Body	OpenSea	-0.0112732	0.0185981	0.752853
cg18784586	chr12	13044401	GPRC5A;GPRC5A	1stExon;5'UTR	Island	0.00226933	0.0201315	0.753021
cg15312298	chr8	127570908	FAM84B	TSS1500	S_Shore	0.0016584	0.0227162	0.755191
cg15985509	chr19	56671023	ZNF444	Body	N_Shore	-0.00849554	0.0231264	0.755191
cg22065733	chr8	11801320			OpenSea	0.000722806	0.0241093	0.755191
cg12639422	chr2	64069082	UGP2;UGP2;UGP2	1stExon;5'UTR;5'UTR	S_Shore	0.00121669	0.0268345	0.756567
cg11869499	chr15	89872984	POLG;POLG	Body;Body	N_Shelf	0.009756	0.0271255	0.756567
cg18160291	chr1	210502147	HHAT;HHAT;HHAT;HHAT;HHAT;HHAT	TSS1500;5'UTR;TSS200;TSS200;5'UTR;TSS200	Island	0.00147057	0.0307597	0.756835
cg19762797	chr3	194782764			N_Shelf	-0.0041824	0.0330222	0.756835
cg00472528	chr12	124801636			S_Shelf	-0.00420983	0.0331025	0.756835
cg22583147	chr3	44331824	C3orf77	Body	OpenSea	-0.0148464	0.033763	0.756835
cg12393716	chr11	62495049	TTC9C;HNRNPUL2	TSS1500;TSS1500	Island	-0.00117911	0.0384265	0.756835
cg14315232	chr17	13313251			OpenSea	-0.00409402	0.0394567	0.757117
cg19500057	chr14	31485052	STRN3;STRN3;MIR624	Body;Body;TSS1500	OpenSea	-0.00467125	0.0438943	0.75776
cg00410419	chr13	76111785	COMMD6;COMMD6	Body;Body	Island	0.0023178	0.044264	0.758044
cg09198463	chr2	38603570	ATL2;ATL2;ATL2	Body;Body;Body	Island	0.00177322	0.0442956	0.758044
cg20566449	chr13	114826465	RASA3	Body	OpenSea	-0.00541193	0.044739	0.758044
cg11911399	chr1	108742837	SLC25A24;SLC25A24	1stExon;5'UTR	Island	0.0017323	0.0450191	0.758044
cg24263283	chr15	59587546	MYO1E	Body	OpenSea	-0.00931888	0.0454163	0.758285
cg16476048	chr10	127372281	C10orf122	TSS1500	OpenSea	-0.00766035	0.04939	0.759613
cg08104402	chr16	1663436	IFT140;CRAMP1L	TSS1500;TSS1500	Island	0.00490224	0.0497053	0.759622
cg15761814	chr2	109403565	CCDC138	Body	Island	0.000997523	0.0503439	0.759947
cg17588294	chr2	129548156			OpenSea	-0.00927447	0.0529595	0.760905
cg23095383	chr1	198649189	PTPRC;PTPRC;PTPRC;PTPRC	Body;Body;Body;Body	OpenSea	-0.0132642	0.0533745	0.761212
cg14156446	chr9	127284971	NR6A1;NR6A1	3'UTR;3'UTR	OpenSea	-0.0108617	0.0550897	0.761446
cg03979241	chr8	21916824	EPB49;EPB49;EPB49;EPB49;EPB49;EPB49;EPB49;EPB49	1stExon;5'UTR;1stExon;5'UTR;5'UTR;5'UTR;5'UTR;5'UTR	S_Shelf	0.0197882	0.0551893	0.761446
cg16276063	chr3	181421703	SOX2OT	Body	OpenSea	0.00533391	0.0559955	0.761965
cg20412283	chr6	31697276	DDAH2	5'UTR	Island	0.00177016	0.0566764	0.761965
cg08250273	chr7	116593366	ST7;ST7OT4;ST7OT1;ST7	TSS200;TSS1500;Body;TSS200	N_Shore	0.000497395	0.0570835	0.761965
cg20584198	chr12	57637690	STAC3	Body	S_Shore	0.00293467	0.0600714	0.762274
cg06330593	chr17	39537455	KRT34	Body	OpenSea	-0.00446682	0.0609087	0.762274
cg00598758	chr7	35291644	TBX20;TBX20	Body;Body	N_Shore	0.00199093	0.0622964	0.762274
cg08862564	chr2	208395069	CREB1;CREB1	5'UTR;5'UTR	S_Shore	0.00244862	0.0633434	0.762274
cg24613691	chr5	132155460			Island	0.0124984	0.0683393	0.762274
cg01881899	chr21	43652704	ABCG1;ABCG1;ABCG1;ABCG1;ABCG1;ABCG1	Body;Body;Body;Body;Body;Body	N_Shelf	0.0040335	0.0691359	0.762439
cg01223673	chr11	15133828	INSC	TSS200	N_Shelf	-0.00852923	0.0720114	0.763843
cg06883956	chr1	3477292	MEGF6;MIR551A	Body;Body	OpenSea	-0.00914121	0.0733965	0.764407
cg13769834	chr17	46713962			Island	0.00682583	0.0737398	0.764501
cg06548214	chr20	57270552	NPEPL1	Body	S_Shelf	-0.00401638	0.0738163	0.764501
cg05626927	chr4	14362239			OpenSea	-0.0124835	0.0743877	0.764501
cg08846459	chr5	2176047			OpenSea	-0.00310502	0.0768015	0.76474
cg06273763	chr15	59664907	MYO1E;MYO1E	5'UTR;1stExon	Island	0.00308283	0.078332	0.764986
cg14650228	chr8	144573510	ZC3H3	Body	S_Shelf	0.000842926	0.079624	0.764997
cg02650017	chr17	47301614	PHOSPHO1;PHOSPHO1	Body;Body	Island	-0.00234857	0.0807662	0.765399
cg12315590	chr3	128997497	C3orf37;C3orf37	TSS1500;TSS200	Island	0.00251251	0.0809815	0.765445
cg21546837	chr8	314072			Island	0.00284998	0.0822995	0.765875
cg25235380	chr17	4167449	ANKFY1;ANKFY1	TSS200;TSS200	S_Shore	0.00152488	0.0826145	0.765875
cg06873218	chr22	39637727	PDGFB;PDGFB	Body;TSS1500	N_Shore	0.00778964	0.0832798	0.766032
cg15888741	chr10	15139207	RPP38;RPP38;RPP38;C10orf111;RPP38;C10orf111;RPP38;RPP38	1stExon;5'UTR;1stExon;1stExon;5'UTR;5'UTR;1stExon;5'UTR	Island	0.00254006	0.0839334	0.76649
cg12455797	chr10	133087013	TCERG1L	Body	OpenSea	0.00232317	0.0846598	0.76649
cg17204834	chr3	48282574	ZNF589	TSS200	Island	-0.00101763	0.0855754	0.766707
cg01093065	chr19	49372101	PLEKHA4;PLEKHA4	TSS1500;TSS1500	N_Shelf	-0.00518652	0.086224	0.766707
cg17461336	chr7	99441559	CYP3A43;CYP3A43;CYP3A43	Body;Body;Body	OpenSea	-0.00737505	0.0862446	0.766707
cg17321888	chr5	569750			S_Shelf	-0.0056153	0.0883956	0.767039
cg21319458	chr2	160472940	BAZ2B;BAZ2B	1stExon;5'UTR	S_Shore	0.012156	0.0895803	0.767331
cg27115863	chr22	37921640			OpenSea	-0.0087903	0.0904233	0.767331
cg01258793	chr7	1987132	MAD1L1;MAD1L1;MAD1L1	Body;Body;Body	OpenSea	0.00317437	0.0905043	0.767331
cg15999833	chr7	43332308	HECW1	Body	OpenSea	-0.00566192	0.0906529	0.767331
cg00334821	chr7	73508994	LIMK1	Body	OpenSea	0.00377225	0.0911721	0.767331
cg00617292	chr6	32038958	TNXB	Body	OpenSea	0.0046813	0.0920578	0.767598
cg17266233	chr11	46382725	DGKZ;DGKZ;DGKZ;DGKZ	Body;TSS1500;Body;Body	OpenSea	0.00233687	0.0929384	0.767826
cg01676795	chr7	75586348	POR	Body	OpenSea	0.0144962	0.0930549	0.767981
cg02194046	chr8	128409047			OpenSea	-0.0122974	0.093086	0.767981
cg24059022	chr5	1095923	SLC12A7	Body	N_Shelf	0.00192247	0.0938498	0.767981
cg21838880	chr19	37157633	ZNF461;ZNF461	1stExon;5'UTR	Island	0.00164508	0.0975239	0.768301
cg07094298	chr4	2748026	TNIP2;TNIP2	Body;Body	OpenSea	-0.0109958	0.0980852	0.768301
cg02048674	chr19	49991517	RPL13AP5;RPL13A	Body;Body	Island	0.00357088	0.100305	0.76905
cg24146685	chr7	100845372	MOGAT3	TSS1500	Island	0.00214711	0.102767	0.769825
cg21687563	chr22	28838019	TTC28	Body	OpenSea	0.00863851	0.104512	0.770105
cg12243375	chr11	106889329	GUCY1A2	TSS200	Island	0.00180266	0.105335	0.77032
cg21774377	chr6	34760070	UHRF1BP1	1stExon	Island	-0.00137659	0.105487	0.770378
cg20248822	chr1	19922867	C1orf151	TSS1500	N_Shore	-0.00514162	0.105571	0.770461
cg22920258	chr22	41074803	MCHR1	TSS1500	OpenSea	-0.00522402	0.106167	0.770591
cg13789711	chr9	139743225	PHPT1;PHPT1	TSS200;TSS200	Island	0.00162277	0.106427	0.770698
cg03771840	chr6	30140145	TRIM15	3'UTR	Island	0.0113292	0.109263	0.77174
cg03649497	chr17	48662783	CACNA1G;CACNA1G;CACNA1G;CACNA1G;CACNA1G;CACNA1G;CACNA1G;CACNA1G;CACNA1G;CACNA1G;CACNA1G;CACNA1G;CACNA1G;CACNA1G;CACNA1G	Body;Body;Body;Body;Body;Body;Body;Body;Body;Body;Body;Body;Body;Body;Body	OpenSea	-0.00723766	0.11014	0.772045
cg25214900	chr12	79693302	SYT1;SYT1;SYT1	Body;Body;Body	OpenSea	-0.00900514	0.110543	0.772113
cg16542646	chr16	22175965			S_Shelf	-0.0154678	0.110781	0.772133
cg16610810	chr3	37600159	ITGA9	Body	OpenSea	-0.007216	0.114442	0.773136
cg02021544	chr16	46782542	MYLK3	TSS1500	OpenSea	-0.00615378	0.115529	0.773324
cg11755407	chr11	62370490	EML3;MTA2	Body;TSS1500	Island	-0.00759724	0.120818	0.774789
cg22748470	chr5	140683946	SLC25A2	TSS1500	S_Shore	-0.00322531	0.121011	0.774817
cg19737664	chr11	537435	LRRC56	TSS200	Island	-0.000775621	0.12147	0.77508
cg18062721	chr3	11643427	VGLL4;VGLL4	Body;Body	OpenSea	0.0101531	0.122021	0.775259
cg08531746	chr13	113512905	ATP11A;ATP11A	Body;Body	OpenSea	-0.00237084	0.126201	0.776367
cg11851429	chr1	110037126	CYB561D1;CYB561D1;CYB561D1;CYB561D1;CYB561D1	Body;Body;Body;Body;Body	S_Shore	0.00123977	0.129123	0.776937
cg24677472	chr5	84126275			OpenSea	-0.00184702	0.131634	0.778089
cg12653788	chr1	223565102			N_Shore	-0.00273745	0.132855	0.778524
cg17951368	chr11	17298273	NUCB2	TSS200	Island	0.00169779	0.136283	0.779586
cg02043585	chr18	59853978	PIGN;PIGN;KIAA1468	5'UTR;5'UTR;TSS1500	Island	0.00122398	0.136819	0.779782
cg02883247	chr11	126366950	KIRREL3;KIRREL3	Body;Body	OpenSea	-0.00665152	0.137187	0.779948
cg22346032	chr8	1048841			Island	-0.00278662	0.137308	0.779948
cg12937438	chr1	13840411			Island	0.0029429	0.137759	0.779948
cg16275967	chr1	161172255	NDUFS2;NDUFS2	Body;1stExon	Island	0.00136839	0.137992	0.779974
cg12644285	chr15	93570953	CHD2	3'UTR	OpenSea	0.0116798	0.138044	0.779974
cg25217710	chr1	156609523			N_Shelf	0.00889125	0.139149	0.780069
cg17169613	chr2	121010068	RALB	TSS1500	Island	0.00134456	0.140299	0.780565
cg00402074	chr6	46889742	GPR116;GPR116	TSS200;5'UTR	OpenSea	-0.00313852	0.14359	0.780962
cg02881186	chr8	140892009	TRAPPC9;TRAPPC9	Body;Body	OpenSea	-0.00739098	0.144473	0.781072
cg02021157	chr11	2644078	KCNQ1;KCNQ1	Body;Body	OpenSea	-0.00762669	0.145552	0.78175
cg11791144	chr8	32129319	NRG1	Body	OpenSea	-0.00943776	0.145763	0.781973
cg01332882	chr20	47874155	ZNFX1	Body	OpenSea	0.0133869	0.145825	0.782071
cg20261243	chr20	44718728	NCOA5	TSS200	Island	0.000908257	0.150168	0.783743
cg18911817	chr5	1010925	NKD2	Body	S_Shore	-0.00609241	0.15023	0.783765
cg07312954	chr1	153914453	DENND4B	Body	Island	-0.000739921	0.150734	0.783768
cg04423542	chr6	30293581	TRIM39;HCG18;HCG18;TRIM39	TSS1500;Body;Body;TSS1500	N_Shore	-0.000846945	0.150933	0.783798
cg08814206	chr6	32122676	PPT2;PPT2	Body;Body	S_Shore	0.00069271	0.151111	0.783813
cg05072951	chr11	64949398	CAPN1;CAPN1	1stExon;5'UTR	S_Shore	-0.00252687	0.153784	0.784266
cg03045325	chr11	63871265	MACROD1;FLRT1	Body;TSS200	OpenSea	-0.00363233	0.155173	0.784507
cg09984469	chr2	72372162	CYP26B1	Body	Island	0.00172808	0.15638	0.784669
cg13441112	chr1	196844364			N_Shelf	-0.00701624	0.157405	0.784937
cg21757872	chr12	107974453	BTBD11;BTBD11	TSS200;Body	N_Shore	-0.00640877	0.15943	0.785408
cg17362483	chr4	177420127			OpenSea	-0.00640707	0.160117	0.785476
cg08977639	chr16	1047820			Island	0.0035182	0.161238	0.785741
cg13917004	chr19	42462874	RABAC1	Body	N_Shore	-0.00106848	0.162524	0.785818
cg01353569	chr7	106810328	HBP1	5'UTR	Island	-0.000689134	0.168311	0.787076
cg06500161	chr21	43656587	ABCG1;ABCG1;ABCG1;ABCG1;ABCG1;ABCG1	Body;Body;Body;Body;Body;Body	S_Shore	0.00504936	0.168328	0.787076
cg13442432	chr11	43600779			Island	0.000770801	0.168482	0.787076
cg05864433	chr7	2738728	AMZ1	5'UTR	N_Shore	0.000894275	0.170717	0.7874
cg05304037	chr19	50094202	PRR12;PRRG2	TSS1500;3'UTR	Island	0.00151343	0.171052	0.7874
cg09869950	chr1	59783505	FGGY;FGGY	5'UTR;5'UTR	OpenSea	-0.00213375	0.171508	0.787496
cg01721822	chr1	1360499	TMEM88B	TSS1500	N_Shore	-0.00248014	0.17237	0.787887
cg16815882	chr1	35908609	KIAA0319L	Body	OpenSea	0.00977354	0.172745	0.787887
cg05761882	chr1	223901187	CAPN2;CAPN2	Body;Body	S_Shore	0.0284877	0.172854	0.787887
cg10790887	chr10	134547535	INPP5A	Body	N_Shelf	-0.00231715	0.175827	0.788862
cg20418501	chr4	80644890			OpenSea	-0.00238304	0.181798	0.790944
cg17126142	chr6	73329988			N_Shore	0.000975664	0.181924	0.791045
cg19932227	chr3	119298432	ADPRH	TSS200	Island	0.000826272	0.182072	0.791155
cg04161365	chr17	27230393	DHRS13	TSS1500	S_Shore	-0.00342822	0.182072	0.791155
cg11752440	chr11	102980466	DYNC2H1;DYNC2H1	1stExon;1stExon	OpenSea	0.000702842	0.182541	0.791217
cg05207943	chr11	82095488			OpenSea	-0.00564922	0.18541	0.792301
cg12340219	chr10	134913922	GPR123	Body	Island	-0.00384993	0.186054	0.792431
cg01243823	chr16	50732212	NOD2	Body	OpenSea	-0.00940843	0.18721	0.792579
cg05573182	chr20	39318437	MAFB	TSS1500	Island	0.00214237	0.187302	0.792601
cg11906607	chr19	2524064	GNG7	5'UTR	N_Shore	-0.00487602	0.187465	0.792668
cg16692534	chr17	80525324	FOXK2	Body	OpenSea	0.01502	0.189029	0.793013
cg07189582	chr4	110358288	SEC24B;SEC24B	Body;Body	S_Shelf	-0.0357085	0.190453	0.793121
cg17767933	chr8	141541054			OpenSea	0.00404948	0.194693	0.794614
cg00931944	chr8	1310046			N_Shore	-0.00253944	0.195898	0.795084
cg13749939	chr11	796434	SLC25A22	TSS1500	N_Shore	0.000994021	0.196732	0.795194
cg06124975	chr6	107810578	SOBP	TSS1500	Island	-0.000830908	0.197018	0.795194
cg07835232	chr7	140302680	DENND2A	TSS1500	OpenSea	-0.00408171	0.197632	0.795392
cg17484877	chr7	157779835	PTPRN2;PTPRN2;PTPRN2	Body;Body;Body	OpenSea	-0.00319803	0.197722	0.795448
cg21104686	chr6	166711488			Island	0.00279469	0.199218	0.796108
cg08857797	chr17	40927699	VPS25	Body	OpenSea	0.0103122	0.19976	0.796218
cg18337963	chr11	46383209	DGKZ;DGKZ;DGKZ;DGKZ;DGKZ	1stExon;Body;5'UTR;Body;Body	OpenSea	0.00144828	0.200149	0.796438
cg11565042	chr2	105858730	GPR45	1stExon	Island	-0.000282138	0.201526	0.796952
cg21273856	chr6	126112122	NCOA7;NCOA7;NCOA7;NCOA7	5'UTR;5'UTR;1stExon;1stExon	Island	0.000277855	0.2022	0.797119
cg14563732	chr8	143474839	TSNARE1	5'UTR	S_Shelf	-0.00228533	0.202937	0.79732
cg19741408	chr1	90460434	ZNF326;LOC492303;ZNF326	TSS1500;Body;TSS1500	Island	0.000936106	0.203963	0.797843
cg10577346	chr11	8704225	RPL27A;RPL27A	5'UTR;1stExon	Island	0.00238665	0.204085	0.797881
cg00997699	chr1	208390532	PLXNA2	Body	OpenSea	-0.00452825	0.206612	0.798488
cg22798214	chr1	212692190			S_Shelf	-0.00398585	0.209078	0.799221
cg19020758	chr18	77316152			Island	-0.00274706	0.209374	0.799223
cg05935374	chr11	82782929	RAB30	TSS200	OpenSea	0.00109209	0.210047	0.799365
cg13885205	chr2	197466195			OpenSea	-0.00235231	0.212603	0.800226
cg20853880	chr2	10184444	KLF11	Body	Island	-0.00849178	0.213381	0.800455
cg15537788	chr19	38698027	SIPA1L3	3'UTR	N_Shelf	-0.00345233	0.217468	0.801306
cg18934822	chr1	2191402	SKI	Body	OpenSea	-0.000566483	0.217729	0.801514
cg24511898	chr2	242576823	ATG4B;ATG4B;THAP4	TSS1500;TSS1500;TSS200	Island	-0.000926488	0.219348	0.802472
cg02951880	chr1	160389175	VANGL2	Body	Island	-0.000333218	0.224175	0.803583
cg02902865	chr1	12679132	DHRS3	TSS1500	S_Shore	0.00131244	0.224311	0.803583
cg04767756	chr16	10652706	EMP2	5'UTR	OpenSea	0.000737852	0.224681	0.803601
cg12402495	chr1	154192844	C1orf43;C1orf43;UBAP2L;UBAP2L;C1orf43	1stExon;1stExon;TSS1500;5'UTR;1stExon	Island	0.00046387	0.224767	0.803632
cg09198085	chr14	96893892	AK7	Body	S_Shelf	-0.00586961	0.226017	0.804037
cg15966151	chr1	27238472	NR0B2	Body	OpenSea	-0.00468483	0.226204	0.804149
cg14099160	chr6	108280315	SEC63	TSS1500	S_Shore	-0.00303778	0.226826	0.804418
cg13463033	chr9	139360276	SEC16A	Body	N_Shore	0.00266232	0.228766	0.805315
cg22901726	chr8	27089804			OpenSea	-0.00344882	0.229814	0.80546
cg19116956	chr21	45619449			N_Shelf	0.0145529	0.231547	0.805866
cg09887867	chr13	31020046			Island	0.00620935	0.231582	0.805866
cg02841941	chr3	152552615	P2RY1	TSS200	Island	0.00080239	0.232019	0.805914
cg15244101	chr12	49627624			N_Shore	0.00847507	0.233275	0.806174
cg01185801	chr11	65265397	MALAT1	Body	Island	-0.000763632	0.237443	0.807302
cg18906002	chr8	145814390	KIAA1688	Body	S_Shore	0.00371999	0.238314	0.807443
cg04428700	chr7	27239556	HOXA13	1stExon	Island	0.00166078	0.239897	0.807528
cg17422427	chr2	241507521	RNPEPL1	TSS1500	Island	0.000592464	0.244254	0.809025
cg14249922	chr9	92221133	GADD45G	3'UTR	Island	0.00682514	0.24722	0.810156
cg08039585	chr1	1020002	C1orf159	Body	Island	-0.00152696	0.249658	0.811116
cg21239511	chr7	1090845	C7orf50;C7orf50;C7orf50	Body;Body;Body	S_Shore	-0.00217401	0.250347	0.811289
cg21766592	chr19	47288066	SLC1A5;SLC1A5;SLC1A5;SLC1A5	1stExon;5'UTR;Body;5'UTR	N_Shelf	-0.00453921	0.255414	0.812781
cg01809437	chr16	84695622	KLHL36	Body	Island	-0.00191481	0.257953	0.813392
cg09234616	chr11	32452592	WT1;WT1;WT1;WT1	Body;Body;Body;Body	Island	0.00705319	0.258636	0.813392
cg02765496	chr9	71393662	FAM122A;PIP5K1B	TSS1500;5'UTR	N_Shore	-0.00242036	0.258714	0.813392
cg22236894	chr8	64081383	YTHDF3;YTHDF3	1stExon;5'UTR	Island	0.0013713	0.259273	0.813573
cg16462528	chr13	53310543	LECT1;LECT1	Body;Body	N_Shelf	-0.00588374	0.259514	0.813637
cg03648631	chr4	103749307	UBE2D3;UBE2D3;UBE2D3;UBE2D3;UBE2D3;UBE2D3;UBE2D3;UBE2D3;UBE2D3	TSS1500;TSS1500;TSS200;TSS1500;TSS1500;Body;TSS1500;5'UTR;TSS1500	Island	-0.00167278	0.260136	0.81384
cg21457856	chr3	148367697			OpenSea	-0.00302956	0.260499	0.81396
cg04226364	chr17	47865990	MYST2	TSS200	Island	0.00240917	0.260702	0.814065
cg00007800	chr1	1838518			N_Shore	-0.00269331	0.260903	0.814238
cg19545348	chr1	211434133	RCOR3;RCOR3;RCOR3;RCOR3	Body;Body;Body;Body	Island	-0.000586345	0.262232	0.81444
cg05093429	chr14	96129574	TCL6	Body	OpenSea	-0.00595577	0.26483	0.815183
cg13947929	chr17	43863356	CRHR1;CRHR1;CRHR1;CRHR1	Body;Body;Body;Body	S_Shore	0.00621698	0.265351	0.815466
cg09694782	chr2	97408799			S_Shelf	-0.0047648	0.266659	0.815922
cg18762795	chr7	44786443			N_Shore	-0.00233995	0.270115	0.817214
cg17361449	chr20	43104463	TTPAL;TTPAL	TSS200;TSS200	Island	0.00132548	0.271118	0.817558
cg15924985	chr15	41913566			Island	0.00103706	0.27202	0.817912
cg15670865	chr22	38531137	PLA2G6;PLA2G6	Body;Body	S_Shelf	0.00159265	0.272922	0.818037
cg05819912	chr4	170945459	MFAP3L	5'UTR	N_Shore	-0.00371026	0.273176	0.818059
cg06963308	chr16	84252035			OpenSea	0.000376733	0.276528	0.819065
cg09564133	chr5	176738847	MXD3;MXD3;MXD3;MXD3	1stExon;1stExon;5'UTR;5'UTR	Island	-0.000980572	0.278531	0.819828
cg10211518	chr19	633735	POLRMT	TSS200	S_Shore	0.00147711	0.280073	0.820301
cg23003225	chr3	193922630			S_Shore	-0.00397503	0.280462	0.820501
cg04318006	chr8	121823643	SNTB1	1stExon	Island	0.00129832	0.28086	0.820614
cg11024682	chr17	17730094	SREBF1;SREBF1	Body;Body	S_Shelf	0.00459013	0.281586	0.820802
cg04238871	chr10	126431886	FAM53B	5'UTR	Island	-0.000824885	0.281702	0.820802
cg08470053	chr19	53605221	ZNF160;ZNF160;ZNF160	5'UTR;5'UTR;5'UTR	N_Shore	0.002154	0.282381	0.820928
cg01965508	chr1	207120628	PIGR	TSS1500	OpenSea	-0.00314184	0.282943	0.821097
cg07036918	chr11	9113179	SCUBE2;SCUBE2	TSS200;TSS200	Island	0.000731322	0.286928	0.822504
cg11110248	chr4	103682314	MANBA	TSS200	Island	0.000887589	0.287053	0.822543
cg20111269	chr12	107972364	BTBD11	Body	N_Shelf	-0.00342676	0.288511	0.823075
cg03584693	chr3	101280436	RG9MTD1	TSS1500	N_Shore	0.00292152	0.289034	0.823366
cg10926047	chr3	158362309	GFM1	TSS200	Island	0.000247398	0.289723	0.823663
cg00309965	chr5	138842336	ECSCR	TSS200	OpenSea	-0.00574489	0.290926	0.823935
cg21607453	chr9	98783545	NCRNA00092	Body	Island	0.000805309	0.291773	0.824164
cg22249386	chr17	10212450	MYH13	Body	OpenSea	-0.00262898	0.292134	0.82418
cg06932451	chr19	36869880			Island	0.00121972	0.292136	0.82418
cg00031105	chr6	33166117	RXRB	Body	N_Shore	-0.00314849	0.293751	0.824677
cg02393907	chr7	150011063	ACTR3C	5'UTR	OpenSea	-0.00284034	0.296396	0.825578
cg06677352	chr7	72476278	PMS2L2;STAG3L3;STAG3L3	TSS1500;5'UTR;1stExon	Island	0.000424457	0.296967	0.825638
cg09920427	chr19	12777674	MORG1;MORG1;MAN2B1;MORG1	1stExon;5'UTR;TSS200;Body	S_Shore	0.00102771	0.298311	0.826185
cg15944459	chr22	38507857	PLA2G6;BAIAP2L2;PLA2G6	3'UTR;TSS1500;3'UTR	OpenSea	0.0018741	0.298733	0.826275
cg12438413	chr17	38510643	RARA;RARA;RARA;RARA	Body;Body;Body;Body	OpenSea	-0.00145535	0.307167	0.829074
cg21790971	chr4	54244117	FIP1L1;FIP1L1;FIP1L1	Body;Body;Body	Island	-0.000497232	0.307421	0.829139
cg15305352	chr6	41375881			N_Shore	-0.00263373	0.30756	0.829193
cg14147105	chr19	17531148	FAM125A	Body	Island	0.000885327	0.310346	0.830347
cg20136959	chr13	49821950	CDADC1	TSS200	Island	0.00105359	0.311203	0.830411
cg15309457	chr5	1746469			Island	-0.00444131	0.31552	0.831722
cg24962827	chr3	24262634	THRB;THRB;THRB	Body;Body;Body	OpenSea	-0.00610528	0.315831	0.831813
cg21367769	chr6	25651194	SCGN	TSS1500	N_Shore	-0.00284675	0.317284	0.832108
cg09981884	chr4	1720110	TMEM129;TMEM129	Body;Body	N_Shelf	0.00252766	0.319635	0.833232
cg04598128	chr22	45016233			Island	-0.00164436	0.320597	0.833564
cg19391498	chr2	38892846	GALM	TSS1500	OpenSea	0.00690063	0.320713	0.833645
cg13265914	chr8	21999630	REEP4	TSS200	S_Shore	0.000753341	0.323288	0.834539
cg04772948	chr20	22401407	LOC284788;LOC284788	TSS200;TSS200	OpenSea	-0.0035642	0.323379	0.834539
cg23784907	chr11	59436644	PATL1	TSS200	Island	-0.00115222	0.326453	0.835723
cg09540629	chr10	134981759	KNDC1	Body	S_Shore	0.00161626	0.326513	0.835767
cg10355458	chr19	1578206	MBD3	3'UTR	Island	0.00174559	0.326801	0.83587
cg09350880	chr14	73136973	DPF3	3'UTR	OpenSea	-0.000603322	0.32854	0.836166
cg05608508	chr16	15140886	NTAN1	Body	OpenSea	0.00056472	0.329882	0.836541
cg06611444	chr4	176394089			OpenSea	0.00503621	0.330909	0.836953
cg00143700	chr13	49107116	RCBTB2	5'UTR	Island	-0.00151896	0.335394	0.83826
cg06451949	chr17	48942959			Island	0.000797029	0.335541	0.838326
cg25244200	chr10	61473847			S_Shelf	-0.00342378	0.338641	0.839239
cg19306036	chr2	11758995	GREB1	Body	Island	-0.000314157	0.340377	0.839808
cg21850852	chr17	73746186	ITGB4;ITGB4;ITGB4	Body;Body;Body	N_Shelf	0.000793376	0.340978	0.839971
cg00090197	chr1	43738732	TMEM125	Body	Island	0.0024255	0.341348	0.840121
cg07306531	chr16	3355411	ZNF75A	TSS200	Island	-0.00105065	0.34169	0.840312
cg03890538	chr17	78938344	RPTOR;RPTOR	3'UTR;3'UTR	Island	0.00161861	0.344644	0.841293
cg12404679	chr2	239049701	KLHL30	Body	Island	0.000394604	0.348137	0.842275
cg17983632	chr6	1621930			S_Shore	-0.00176017	0.348168	0.842275
cg05978306	chr17	1373774	MYO1C;MYO1C;MYO1C	Body;Body;Body	N_Shore	0.00775859	0.348228	0.842297
cg07127103	chr14	55517313	MAPK1IP1L	TSS1500	N_Shore	-0.00538749	0.348505	0.84241
cg23436918	chr7	16685595	BZW2;ANKMY2;BZW2;BZW2	TSS200;TSS200;TSS200;TSS200	Island	0.000735188	0.348762	0.842551
cg00004939	chr14	69261661	C14orf181;C14orf181	3'UTR;1stExon	Island	0.0011361	0.348973	0.84261
cg14750501	chr19	30302912	CCNE1;CCNE1;CCNE1	TSS1500;5'UTR;1stExon	Island	-0.000563702	0.349076	0.842619
cg20477259	chr6	31544960	TNF	Body	N_Shelf	-0.00555331	0.349106	0.842619
cg08604596	chr16	28565976	CCDC101	5'UTR	S_Shore	-0.00248794	0.349269	0.842701
cg18246640	chr10	112136000			OpenSea	0.00372099	0.351026	0.843195
cg02896926	chr1	109398916	AKNAD1	5'UTR	OpenSea	-0.0107618	0.35218	0.843603
cg02655824	chr6	167051714	RPS6KA2	Body	OpenSea	-0.00323809	0.352326	0.843603
cg01983759	chr19	868083	MED16	3'UTR	Island	-0.000802334	0.352894	0.843732
cg24044651	chr1	24105262	C1orf128	Body	Island	-0.00055923	0.353019	0.843732
cg05086567	chr17	7486615	MPDU1;MPDU1	TSS1500;TSS1500	Island	-0.00109102	0.353077	0.843732
cg20087917	chr14	77924039	C14orf133;AHSA1	TSS200;TSS1500	Island	-0.000452368	0.353526	0.843783
cg17562763	chr11	67398026	NUDT8	TSS1500	Island	-0.00207409	0.353758	0.843817
cg12456777	chr17	27047031	SNORD42B;RPL23A	TSS1500;1stExon	Island	0.000624125	0.35432	0.843879
cg19749898	chr11	1712765	HCCA2	Body	N_Shelf	-0.00152222	0.35756	0.844838
cg00588689	chr4	117374408			OpenSea	-0.000827552	0.360457	0.845581
cg10927968	chr11	1807333			OpenSea	0.00564504	0.362198	0.845927
cg18219432	chr7	158283505	PTPRN2;PTPRN2;PTPRN2	Body;Body;Body	S_Shore	0.00195424	0.363555	0.846263
cg09872774	chr15	72103908	NR2E3;NR2E3	Body;Body	N_Shore	-0.00130097	0.366196	0.847169
cg24536827	chr2	146359434			OpenSea	-0.00473407	0.366305	0.847169
cg14041194	chr9	139802603	TRAF2	Body	Island	-0.000518088	0.366432	0.847215
cg05567435	chr12	56074329	METTL7B	TSS1500	OpenSea	-0.00345978	0.366929	0.847476
cg17780691	chr17	10541764	MYH3	Body	Island	-0.00180941	0.369423	0.848206
cg00832650	chr7	128495201	FLNC;FLNC	Body;Body	S_Shore	-0.00253741	0.371703	0.84905
cg13551841	chr9	140687144	EHMT1	Body	S_Shelf	-0.00461835	0.371829	0.849136
cg03414134	chr3	187462086	BCL6	5'UTR	Island	0.000393082	0.372527	0.849322
cg22510662	chr5	36202853	C5orf33;C5orf33	Body;Body	OpenSea	0.00404628	0.373264	0.849574
cg02866076	chr10	134740952			Island	-0.000350077	0.374198	0.849848
cg26804423	chr7	8201134	ICA1;ICA1;ICA1	Body;Body;Body	OpenSea	0.00466927	0.375013	0.849952
cg07016356	chr2	219032435	CXCR1	TSS1500	OpenSea	-0.000666488	0.375951	0.850241
cg00017601	chr8	27288039	PTK2B;PTK2B;PTK2B;PTK2B	Body;Body;Body;Body	OpenSea	0.00162256	0.377235	0.850478
cg14464244	chr7	79083056	MAGI2	TSS200	Island	0.00444599	0.37963	0.851393
cg20752695	chr11	2240999			OpenSea	-0.00347102	0.38067	0.851802
cg21963643	chr1	181451911	CACNA1E	TSS1500	Island	0.00133804	0.380699	0.851803
cg23622695	chr15	43423270			N_Shelf	-0.00100848	0.383165	0.852387
cg19853194	chr18	9913725	VAPA;VAPA	TSS1500;TSS1500	Island	0.000566038	0.383843	0.85258
cg11875044	chr10	8546509			OpenSea	-0.00419848	0.384722	0.852757
cg03609216	chr6	30131526	TRIM15	1stExon	OpenSea	-0.00831733	0.385437	0.852952
cg13088902	chr1	94730656			OpenSea	-0.00636599	0.385599	0.852973
cg15128334	chr3	185215532	TMEM41A	Body	N_Shore	-0.00125605	0.388698	0.854045
cg17633683	chr5	1225331	SLC6A18	TSS200	N_Shore	0.00179172	0.389056	0.854142
cg04889221	chr3	126137216	CCDC37	Body	S_Shore	-0.000289283	0.389362	0.854235
cg17851061	chr2	11758591	GREB1	Body	Island	0.00104372	0.390139	0.854325
cg02263813	chr16	56672640	MT1A;MT1A	1stExon;5'UTR	S_Shore	0.0052297	0.391616	0.854621
cg18624108	chr6	33148812	COL11A2;COL11A2;COL11A2	Body;Body;Body	OpenSea	-0.00147008	0.39225	0.854708
cg10505024	chr19	10602877	KEAP1;KEAP1	Body;Body	Island	-0.00185011	0.39244	0.85477
cg20655342	chr10	31037805			OpenSea	-0.00208978	0.39358	0.855094
cg11181726	chr17	48282095			S_Shelf	-0.00425236	0.3938	0.85517
cg06900676	chr2	61293330	KIAA1841;KIAA1841	5'UTR;TSS200	Island	0.00045608	0.395915	0.855572
cg08266945	chr2	170550881	C2orf77;C2orf77;PHOSPHO2;KLHL23	5'UTR;1stExon;TSS200;TSS200	Island	0.000424349	0.397047	0.855825
cg11580090	chr1	202931074	CYB5R1	3'UTR	S_Shelf	-0.00131873	0.397317	0.855896
cg26955383	chr10	105218660	CALHM1	TSS200	S_Shore	0.00243757	0.400859	0.857185
cg16890600	chr5	98265530			Island	0.00566885	0.402041	0.857516
cg04621069	chr1	21544521	ECE1;ECE1;ECE1;ECE1	3'UTR;3'UTR;3'UTR;3'UTR	OpenSea	0.00542383	0.402235	0.857625
cg23104823	chr14	45553408	PRPF39;PRPF39	1stExon;5'UTR	Island	-0.000522053	0.40725	0.859124
cg01374398	chr3	47516975	SCAP	5'UTR	N_Shore	0.00128433	0.409489	0.859996
cg02553489	chr8	126010874	SQLE;SQLE	1stExon;5'UTR	Island	0.000839309	0.410142	0.860285
cg00638021	chr17	48267062	COL1A1	Body	OpenSea	-0.00383045	0.410304	0.860348
cg22219795	chr3	126911763			OpenSea	-0.0010705	0.413497	0.861403
cg07092212	chr11	46382544	DGKZ;DGKZ;DGKZ;DGKZ	Body;TSS1500;Body;Body	OpenSea	0.00277221	0.414933	0.861764
cg07904028	chr4	6328508	PPP2R2C;PPP2R2C	Body;Body	OpenSea	-0.00365579	0.415109	0.861764
cg15929201	chr5	31531945	RNASEN;C5orf22;RNASEN	5'UTR;TSS1500;5'UTR	N_Shore	0.000569238	0.417746	0.862544
cg18342900	chr16	46865048	C16orf87	1stExon	Island	-0.000535733	0.417947	0.862586
cg25392060	chr8	142297121			S_Shore	0.00344412	0.41868	0.862779
cg14476101	chr1	120255992	PHGDH	Body	S_Shore	-0.00549646	0.419199	0.862977
cg03133917	chr7	155436674	RBM33	TSS1500	Island	0.00067407	0.420487	0.863351
cg14862791	chr5	34839623	TTC23L	5'UTR	Island	0.000816349	0.421168	0.863479
cg02891801	chr12	6472782	SCNN1A;SCNN1A;SCNN1A	Body;Body;Body	Island	0.00107863	0.42128	0.863526
cg10508347	chr1	8384659	SLC45A1	1stExon	Island	-0.000574432	0.421533	0.863586
cg06231385	chr7	4743056	FOXK1	Body	OpenSea	-0.00156785	0.423821	0.864395
cg00894870	chr1	19578612	MRTO4;KIAA0090	Body;TSS1500	Island	-0.000469841	0.424627	0.864732
cg16098340	chr12	65014995	MIR548C;RASSF3	TSS1500;Body	OpenSea	0.00671883	0.427061	0.865444
cg13701509	chr5	170833685	NPM1;NPM1;NPM1	Body;Body;3'UTR	OpenSea	0.00430573	0.427821	0.865632
cg00160522	chr4	1007062	FGFRL1;FGFRL1;FGFRL1	Body;Body;Body	Island	-0.00021631	0.427867	0.865645
cg10727660	chr7	150824021	AGAP3	Body	S_Shore	0.00166434	0.428345	0.865798
cg03871124	chr7	1643681			Island	-0.00142164	0.429683	0.866216
cg03758392	chr3	184870408	C3orf70	Body	Island	-0.000374111	0.430095	0.866329
cg11057205	chr8	134588243			S_Shelf	-0.0127754	0.432154	0.867053
cg11235741	chr15	82336869	MEX3B	Body	Island	0.000994391	0.434307	0.867678
cg12739914	chr3	195552429			OpenSea	-0.00192235	0.434317	0.867678
cg19881032	chr22	38479332	SLC16A8	TSS200	S_Shore	0.000285399	0.437898	0.868698
cg22351924	chr1	27994914	IFI6;IFI6;IFI6	Body;Body;Body	Island	0.00147812	0.438367	0.868834
cg13133503	chr1	87018760	CLCA4;CLCA4	Body;Body	Island	0.00611004	0.438943	0.869102
cg09764443	chr11	120109778	POU2F3	TSS1500	N_Shore	-0.00221324	0.441419	0.869866
cg12593793	chr1	156074135			OpenSea	0.00336187	0.44168	0.869948
cg19385725	chr18	21166173	NPC1	Body	Island	0.000727011	0.445924	0.871243
cg04362790	chr14	100223811			OpenSea	-0.00141297	0.446087	0.871243
cg02304481	chr2	97652129	FAM178B;FAM178B	5'UTR;1stExon	Island	-0.000742642	0.44616	0.871269
cg17599958	chr11	993718	AP2A2	Body	Island	-0.00366859	0.4471	0.871498
cg04887124	chr1	16557469			S_Shelf	-0.0014624	0.447288	0.871586
cg02541778	chr8	55382901			Island	0.00221953	0.449895	0.872442
cg20376082	chr11	1229932			S_Shore	-0.00119539	0.450457	0.872607
cg23061412	chr19	54242644	MIR518A2	Body	OpenSea	0.00105398	0.452801	0.873236
cg16104446	chr8	48873951	MCM4;MCM4;PRKDC;PRKDC	Body;Body;TSS1500;TSS1500	S_Shore	-0.000699132	0.454243	0.873602
cg16163382	chr2	37938640			OpenSea	-0.00163662	0.454515	0.873679
cg24769972	chr11	972922	AP2A2	Body	N_Shelf	0.00174086	0.45639	0.874126
cg05063087	chr10	102133314	C10orf75	TSS200	Island	-0.000776235	0.456943	0.874294
cg05744073	chr17	1953268	MIR132	Body	Island	-0.000968729	0.457129	0.874375
cg11342452	chr10	134600463	NKX6-2	TSS1500	Island	-0.00819779	0.457303	0.874449
cg06733311	chr6	33381680	PHF1;PHF1;PHF1	Body;Body;Body	N_Shelf	-0.00124964	0.458328	0.874825
cg17009526	chr4	187630302	FAT1	Body	OpenSea	-0.00108639	0.460038	0.875439
cg18006626	chr2	27488188			Island	0.0011471	0.460639	0.875548
cg06128509	chr10	91461539	KIF20B	5'UTR	Island	-0.000752491	0.462916	0.876182
cg24433586	chr17	79210494	C17orf56	Body	N_Shore	-0.00089521	0.463531	0.876261
cg20217938	chr19	3958344			N_Shore	-0.000110054	0.464511	0.876664
cg13944397	chr1	5728371			OpenSea	-0.00289815	0.46497	0.876811
cg17367356	chr11	45907078	MAPK8IP1	TSS200	Island	0.000700321	0.465088	0.876811
cg04737885	chr16	4014095	ADCY9	3'UTR	N_Shore	-0.00374516	0.465208	0.87685
cg11390741	chr3	37807702	ITGA9	Body	OpenSea	0.00311768	0.467235	0.877352
cg00830435	chr1	2918526			Island	-0.000279488	0.468414	0.877737
cg01903185	chr4	1808586	FGFR3;FGFR3;FGFR3	Body;Body;Body	S_Shore	-0.000214837	0.469803	0.878215
cg02894226	chr20	3190561	ITPA;ITPA	Body;Body	Island	0.000434567	0.470239	0.878337
cg09755102	chr1	33283495	S100PBP;YARS;YARS;S100PBP	5'UTR;1stExon;5'UTR;5'UTR	Island	-0.000680331	0.47284	0.878816
cg09468777	chr4	658981	PDE6B;PDE6B;PDE6B	Body;Body;Body	S_Shore	-0.000965403	0.473931	0.879313
cg07317983	chr3	114790596	ZBTB20;ZBTB20	5'UTR;TSS1500	OpenSea	-0.00193544	0.474498	0.879564
cg24420395	chr8	29206910	DUSP4;DUSP4	Body;TSS1500	Island	-0.000579823	0.476384	0.880306
cg14842398	chr16	85645310	KIAA0182	5'UTR	Island	-0.000410972	0.478875	0.880918
cg11208039	chr11	19138753	ZDHHC13;ZDHHC13;ZDHHC13;ZDHHC13	1stExon;5'UTR;5'UTR;1stExon	Island	0.000978397	0.480751	0.881589
cg14420670	chr6	29617961			Island	0.00050026	0.483272	0.882213
cg01372058	chr11	65819448	SF3B2	TSS1500	Island	-0.00120961	0.483309	0.882213
cg19967421	chr3	46062881	XCR1;XCR1	Body;Body	OpenSea	-0.00028641	0.485444	0.882715
cg05053688	chr1	101702744	S1PR1	5'UTR	Island	0.000356991	0.486778	0.883011
cg19701416	chr10	28592092			Island	-0.000988084	0.487641	0.883251
cg11668638	chr6	42952412	PPP2R5D;PPP2R5D;PPP2R5D;PPP2R5D;PPP2R5D;PPP2R5D	5'UTR;5'UTR;1stExon;5'UTR;1stExon;1stExon	OpenSea	0.000608823	0.48796	0.883283
cg17971578	chr1	36852463	STK40	TSS1500	S_Shore	-0.00257298	0.489735	0.883679
cg20703375	chr7	98957328	ARPC1A	Body	OpenSea	0.000487213	0.490739	0.884045
cg13238876	chr10	114605001			OpenSea	-0.00164177	0.490946	0.884089
cg02694576	chr11	488017	PTDSS2	Body	N_Shore	-0.000874783	0.492976	0.884762
cg00170564	chr12	107714106	BTBD11	Body	Island	-0.000589537	0.493453	0.884878
cg07723459	chr8	144853338			Island	0.00105366	0.493919	0.884965
cg00397871	chr7	31692686	CCDC129	3'UTR	OpenSea	-0.00168592	0.495319	0.885255
cg01261044	chr14	35451962	SRP54;SRP54	TSS200;TSS200	Island	0.000188345	0.503592	0.887334
cg11547486	chr10	5454449	NET1	TSS200	Island	0.000645795	0.503719	0.887386
cg14044465	chr9	16875612			S_Shelf	-0.00114654	0.506395	0.88822
cg00570269	chr13	31480942	C13orf33	Body	Island	-0.00455854	0.50825	0.888774
cg25188165	chr7	1248995			N_Shore	0.00050966	0.508732	0.888861
cg24486518	chr19	19335275	NCAN	Body	N_Shore	0.0018464	0.509308	0.889053
cg21939482	chr7	6388130	C7orf70	5'UTR	N_Shore	-0.000459923	0.509473	0.889085
cg02581828	chr6	31546769			N_Shore	-0.00131641	0.513441	0.890671
cg06115835	chr2	110259173	SH3RF3	Body	OpenSea	0.000319511	0.515336	0.891349
cg00160828	chr8	2549270			OpenSea	-0.00207513	0.517133	0.891963
cg20149840	chr2	240135077	HDAC4	Body	OpenSea	0.00147834	0.518166	0.892315
cg09529537	chr5	78531947	JMY	TSS200	Island	0.000489024	0.519538	0.892868
cg19504496	chr19	36119917	RBM42	TSS200	Island	-0.0004371	0.5202	0.89301
cg10996143	chr20	1373995	FKBP1A;FKBP1A	TSS200;TSS200	S_Shore	0.000363458	0.520921	0.893279
cg14542646	chr19	42700974			Island	-0.00154255	0.522653	0.893604
cg14932796	chr17	55038330	COIL	1stExon	Island	-0.000381633	0.525494	0.89442
cg17500329	chr8	140943103	TRAPPC9;TRAPPC9	Body;Body	OpenSea	-0.000491263	0.526089	0.894579
cg00356500	chr6	32028152	TNXB	Body	OpenSea	0.00231384	0.526309	0.894639
cg19526076	chr13	74713082			S_Shelf	-0.00148179	0.527006	0.89482
cg21304211	chr1	112281877	C1orf183;C1orf183;C1orf183	Body;1stExon;5'UTR	Island	-0.000886081	0.52772	0.895022
cg09299307	chr5	86709023	CCNH	TSS200	S_Shore	0.000434843	0.527921	0.895059
cg02793828	chr16	85196116			N_Shore	-0.000986875	0.529452	0.89545
cg09391949	chr16	87730651	JPH3	3'UTR	OpenSea	0.000957071	0.533257	0.896755
cg21473183	chr2	85925749	GNLY;GNLY	3'UTR;3'UTR	OpenSea	-0.00209217	0.534521	0.897111
cg22341273	chr8	145234727	HEATR7A;HEATR7A;HEATR7A	Body;Body;Body	N_Shore	-0.00130801	0.534938	0.897247
cg23162967	chr3	105587981	CBLB	TSS200	Island	0.000614711	0.535007	0.897272
cg24624173	chr11	64329701	SLC22A11	Body	Island	-0.00100493	0.53522	0.897347
cg13135459	chr10	27541298	LOC387646	TSS200	Island	0.00250265	0.537089	0.897825
cg01334186	chr1	151372572	PSMB4	Body	Island	0.000560785	0.537444	0.897929
cg04266929	chr5	54522528			Island	0.00036755	0.538861	0.898319
cg22136672	chr3	12581830			OpenSea	0.000278223	0.539322	0.89846
cg00584840	chr3	112903054			OpenSea	-0.00205137	0.541307	0.899075
cg05353415	chr7	42276004	GLI3	5'UTR	Island	0.000835879	0.541323	0.899075
cg08571347	chr13	85937730			OpenSea	-0.00209501	0.541938	0.899289
cg22870994	chr11	71340352			OpenSea	0.00155576	0.541981	0.899291
cg03811519	chr9	134001305	NUP214	Body	Island	0.000428593	0.542755	0.899454
cg22535057	chr3	9542104	LHFPL4	3'UTR	OpenSea	-0.000890291	0.545293	0.900122
cg25184507	chr17	7760147	CYB5D1;LSMD1	TSS1500;Body	N_Shore	-0.000516296	0.546215	0.900426
cg11752250	chr14	68089471	ARG2	Body	S_Shelf	0.00382203	0.5484	0.901128
cg11990813	chr17	2603739	KIAA0664	Body	S_Shore	-0.000593123	0.548494	0.901135
cg04026699	chr6	28834513			S_Shelf	0.00115174	0.55144	0.901922
cg12610079	chr1	162838809	C1orf110	TSS1500	OpenSea	-0.00121263	0.552934	0.902419
cg19240857	chr6	31683109	LY6G6E;LY6G6E;LY6G6D	TSS1500;TSS1500;TSS200	OpenSea	-0.00129678	0.553341	0.902491
cg04517374	chr20	60981909	CABLES2	Body	N_Shore	0.0009649	0.555494	0.903076
cg11376147	chr11	57261198	SLC43A1	Body	OpenSea	0.00118081	0.555496	0.903076
cg02906787	chr1	154947991	SHC1;SHC1;CKS1B;CKS1B	TSS1500;TSS1500;Body;Body	S_Shore	-0.000240921	0.556975	0.903497
cg05177851	chr1	45451992	EIF2B3;EIF2B3	5'UTR;5'UTR	N_Shore	0.000262524	0.559134	0.90415
cg12484590	chr1	156475177			Island	0.00110044	0.562316	0.90494
cg16522993	chr2	175551770			S_Shelf	0.00247186	0.563669	0.905182
cg17746791	chr6	37137740	PIM1	TSS200	Island	-0.000494991	0.565209	0.905603
cg04608330	chr12	45269318	NELL2;NELL2;NELL2;NELL2;NELL2	Body;Body;Body;Body;1stExon	N_Shore	-0.0013629	0.565394	0.905639
cg08309687	chr21	35320596			OpenSea	-0.00353564	0.565653	0.905671
cg06946797	chr16	11422409			OpenSea	-0.00233639	0.569546	0.90681
cg11690896	chr11	102217788	BIRC2	TSS200	Island	-0.000369617	0.570519	0.907106
cg19260567	chr7	147303836	CNTNAP2	Body	OpenSea	-0.00207373	0.572307	0.907451
cg17408923	chr2	109335769	RANBP2	TSS200	Island	-0.000424007	0.572872	0.907543
cg10901867	chr4	2064353	NAT8L	Body	N_Shore	-0.00782736	0.574572	0.907857
cg14421779	chr9	35693592			S_Shelf	-0.00144941	0.574609	0.907857
cg19255333	chr17	17457745	PEMT;PEMT;PEMT	Body;Body;Body	OpenSea	0.000344479	0.575064	0.907992
cg07908574	chr1	8396933	SLC45A1	Body	S_Shore	-0.000691667	0.576361	0.908383
cg14771734	chr5	79703670	ZFYVE16;ZFYVE16	TSS200;TSS200	Island	-0.000311471	0.577094	0.908579
cg21466107	chr7	42136966	GLI3	Body	OpenSea	0.00156423	0.578749	0.909173
cg06134974	chr12	51477539	CSRNP2	TSS1500	Island	-0.000543094	0.581503	0.910006
cg04786791	chr1	218458496	RRP15	TSS200	Island	0.000285211	0.583486	0.910562
cg06293170	chr4	3692574			OpenSea	-0.00127676	0.583486	0.910562
cg13948074	chr1	178511686	C1orf220;C1orf220	TSS1500;TSS1500	Island	0.000424518	0.583793	0.910597
cg12616745	chr2	191273000	MFSD6	TSS200	Island	-0.000543855	0.588495	0.911633
cg04903691	chr11	118763984	CXCR5;CXCR5	Body;TSS200	OpenSea	-0.00123124	0.588919	0.911834
cg13412395	chr9	102583693	NR4A3;NR4A3;NR4A3	TSS1500;TSS1500;TSS1500	Island	-0.000267688	0.590771	0.912217
cg04138756	chr1	152973849	SPRR3;SPRR3	TSS1500;TSS1500	OpenSea	-0.00174707	0.592036	0.9125
cg00474854	chr18	11821776	GNAL;GNAL;GNAL	Body;Body;Body	N_Shore	0.00135133	0.594228	0.91311
cg26712428	chr10	105218771	CALHM1	TSS200	S_Shore	0.00206327	0.59537	0.913295
cg23475244	chr21	46813036			Island	-0.000880393	0.596608	0.913585
cg09422450	chr16	79623618			Island	0.00255044	0.599883	0.914507
cg16278828	chr15	75648574	MAN2C1	Body	Island	-0.000388223	0.600997	0.914867
cg18633432	chr3	135915556	MSL2	TSS1500	Island	0.000855829	0.601276	0.914976
cg08964024	chr12	14923326			Island	0.00037986	0.601844	0.915145
cg09379601	chr19	12992224	DNASE2;DNASE2	5'UTR;1stExon	Island	-0.000363238	0.604357	0.915796
cg18420708	chr19	15340344	EPHX3;EPHX3	Body;Body	N_Shelf	-0.00126537	0.604571	0.915848
cg03640568	chr22	38902623	DDX17;DDX17	TSS1500;TSS1500	Island	0.000252421	0.60511	0.915966
cg15358743	chr18	56807035	SEC11C	TSS200	Island	0.000328619	0.60815	0.916573
cg01264963	chr11	123885967	OR10G4	TSS1500	OpenSea	-0.00445124	0.60939	0.916946
cg02737268	chr20	3780182	CDC25B;CDC25B;CDC25B	Body;Body;Body	S_Shelf	-0.00528776	0.610945	0.917429
cg04132851	chr1	85155548	SSX2IP;SSX2IP;SSX2IP;SSX2IP;SSX2IP	5'UTR;5'UTR;5'UTR;5'UTR;5'UTR	N_Shore	-0.000613173	0.618159	0.919282
cg03399598	chr4	174091002	GALNT7	Body	Island	-0.000364114	0.619628	0.919805
cg11688874	chr10	28822482	WAC;WAC;WAC;WAC;WAC	1stExon;5'UTR;1stExon;5'UTR;Body	Island	-0.000369462	0.621005	0.920268
cg01176329	chr6	29592381	GABBR1;GABBR1;GABBR1	Body;Body;Body	N_Shelf	-0.00246736	0.624542	0.921275
cg14193886	chr22	30642728	LIF;LIF	5'UTR;1stExon	S_Shore	0.000390545	0.626692	0.921843
cg13713052	chr3	122102218	FAM162A;CCDC58	TSS1500;TSS200	N_Shore	0.000300995	0.633707	0.923435
cg00008819	chr4	3257791	C4orf44;C4orf44	3'UTR;Body	S_Shelf	0.00059009	0.634515	0.923574
cg13116086	chr22	25056417	POM121L10P	TSS1500	S_Shore	-0.00288626	0.635081	0.923753
cg05233324	chr2	8628196			OpenSea	-0.00358581	0.635378	0.923781
cg24002010	chr19	55741862	TMEM86B;SAPS1	TSS1500;3'UTR	OpenSea	0.000177469	0.636438	0.923977
cg11333007	chr15	52121944	TMOD3;TMOD3	5'UTR;1stExon	Island	-0.000946215	0.63759	0.924375
cg17794996	chr6	31806478	C6orf48;C6orf48	Body;Body	S_Shelf	0.00653819	0.645088	0.926506
cg16925090	chr11	101785516	KIAA1377;ANGPTL5	TSS1500;5'UTR	N_Shore	-0.00038712	0.652462	0.928412
cg04661747	chr11	46264818			N_Shore	0.000886359	0.653519	0.9287
cg20009378	chr13	114325829	GRK1	Body	OpenSea	-9.20343e-05	0.654028	0.928839
cg08274380	chr1	109419600	GPSM2	TSS200	Island	0.000202925	0.656028	0.929318
cg21654058	chr17	79640096	CCDC137	3'UTR	OpenSea	-0.000800234	0.657403	0.929598
cg03209809	chr3	126422892	CHCHD6	TSS1500	Island	-0.000611919	0.660758	0.930401
cg03226245	chr19	36486125	SDHAF1;SDHAF1	1stExon;5'UTR	Island	-0.000237421	0.66452	0.931358
cg00986762	chr1	36107072	PSMB2;PSMB2	1stExon;5'UTR	Island	-0.00047963	0.669384	0.932791
cg09016822	chr6	30712396	IER3	TSS200	Island	0.000806974	0.669827	0.932964
cg23402821	chr17	35292159			Island	0.000508744	0.67113	0.933256
cg07612978	chr4	5991345	C4orf50	TSS1500	OpenSea	0.00388404	0.672076	0.93345
cg07433154	chr11	2364496			OpenSea	-0.00058299	0.672561	0.933565
cg03705947	chr1	68152081	GADD45A	Body	Island	0.000320889	0.673125	0.933669
cg00522636	chr5	112312643	DCP2	1stExon	Island	0.00028531	0.675636	0.934237
cg23761815	chr10	73083123	SLC29A3	Body	S_Shelf	0.00161327	0.675914	0.934309
cg03157738	chr19	11308118	KANK2	5'UTR	Island	0.000198402	0.677927	0.934807
cg23767977	chr12	52947465	KRT71	TSS1500	OpenSea	0.000884125	0.678086	0.934885
cg13436417	chr10	122262925	PPAPDC1A	Body	OpenSea	-0.00070256	0.68192	0.935546
cg08722720	chr15	34331557	AVEN;CHRM5	TSS1500;5'UTR	S_Shore	0.000247305	0.682709	0.935672
cg09878914	chr6	31507316	BAT1;BAT1	Body;Body	N_Shelf	-0.00100737	0.68387	0.935925
cg04948475	chr4	69810056	UGT2A3;UGT2A3	Body;Body	OpenSea	-0.00194987	0.684264	0.936036
cg17740822	chr12	89744609	DUSP6;DUSP6	Body;Body	N_Shore	0.00267995	0.68543	0.936294
cg06180061	chr16	1473469	C16orf91	Body	S_Shelf	0.00142395	0.686122	0.936465
cg18181703	chr17	76354621	SOCS3	Body	N_Shore	-0.00163025	0.688437	0.93695
cg04317962	chr16	79623625			Island	0.00127819	0.688505	0.93695
cg16639311	chr10	131005778			OpenSea	0.000126347	0.690024	0.937334
cg24250234	chr1	33593972			S_Shore	-0.0017603	0.690695	0.937517
cg22129122	chr11	75143724			S_Shore	-0.00156454	0.690992	0.937537
cg26610247	chr8	142297175			S_Shore	0.00177002	0.691097	0.937537
cg03301075	chr11	3254240	MRGPRE	TSS1500	Island	0.00188496	0.693813	0.938363
cg10150615	chr22	24372951	LOC391322	TSS200	Island	-0.000927196	0.69652	0.939042
cg02711608	chr19	47287964	SLC1A5;SLC1A5;SLC1A5;SLC1A5	1stExon;5'UTR;Body;5'UTR	N_Shelf	-0.00158796	0.697384	0.939267
cg08540945	chr7	152591698			Island	0.000878782	0.697774	0.939397
cg05318427	chr2	85199320	KCMF1	Body	Island	-0.000403141	0.698307	0.939592
cg03531754	chr8	124194312	FAM83A;FAM83A	TSS1500;TSS1500	OpenSea	0.00249142	0.700376	0.940168
cg11332951	chr1	2396472			N_Shelf	-0.00119038	0.701403	0.940423
cg24968629	chr22	46770644	CELSR1	Body	Island	-0.000543038	0.703758	0.940917
cg11814422	chr18	47018265	SNORD58A;RPL17;SNORD58B;RPL17	TSS1500;5'UTR;TSS200;5'UTR	N_Shore	0.000215411	0.705637	0.941411
cg13086025	chr8	22476824	KIAA1967;KIAA1967	Body;Body	OpenSea	-0.000651457	0.706836	0.941637
cg22957121	chr12	86659008	MGAT4C	5'UTR	OpenSea	-0.00193161	0.714314	0.943505
cg06665941	chr21	34602869	IFNAR2;IFNAR2;IFNAR2	5'UTR;5'UTR;5'UTR	Island	0.000145171	0.715331	0.9438
cg08438435	chr15	29408145	APBA2;APBA2	Body;Body	Island	0.0028657	0.717857	0.94452
cg07145255	chr5	59995354	DEPDC1B;DEPDC1B	Body;Body	N_Shore	0.000339147	0.719098	0.944814
cg04835971	chr12	65088718	RASSF3	3'UTR	OpenSea	-0.000522974	0.719249	0.944842
cg06423822	chr7	157701024	PTPRN2;PTPRN2;PTPRN2	Body;Body;Body	N_Shore	-0.00210962	0.720125	0.945128
cg00310201	chr2	98351994	ZAP70;ZAP70	Body;Body	Island	-0.000646612	0.72023	0.945171
cg01339558	chr1	168148621	TIPRL;TIPRL	Body;Body	Island	0.00038184	0.720657	0.945276
cg03678860	chr17	80856989	TBCD	Body	Island	-0.000439191	0.721111	0.945366
cg19964273	chr6	168745827			OpenSea	-0.00152302	0.722392	0.945713
cg24552424	chr8	70585202	SLCO5A1;SLCO5A1;SLCO5A1	3'UTR;Body;Body	OpenSea	-0.000891087	0.722489	0.945734
cg25233569	chr10	62703741	RHOBTB1;RHOBTB1;RHOBTB1;RHOBTB1;RHOBTB1	Body;1stExon;5'UTR;Body;Body	Island	-0.000530465	0.723279	0.946011
cg07823492	chr17	46608099	HOXB1	1stExon	Island	0.000112304	0.723344	0.946027
cg17745433	chr1	228505386	OBSCN;OBSCN	Body;Body	S_Shore	-0.000335012	0.724817	0.946311
cg15401862	chr12	70824537	KCNMB4	3'UTR	OpenSea	-0.00149049	0.726652	0.946717
cg06936159	chr8	144766666	ZNF707;ZNF707;ZNF707;ZNF707;ZNF707;ZNF707	1stExon;1stExon;1stExon;5'UTR;5'UTR;5'UTR	Island	-0.000748431	0.726743	0.946732
cg15084903	chr19	376055	THEG;THEG	TSS200;TSS200	Island	-0.000695341	0.727662	0.947042
cg07766948	chr10	104188236	CUEDC2	5'UTR	N_Shelf	0.00160394	0.727819	0.947068
cg13708645	chr12	121974305	KDM2B;KDM2B	Body;Body	N_Shore	-0.00177215	0.727875	0.947092
cg21683619	chr1	66070348	LEPR;LEPR;LEPR	Body;Body;Body	OpenSea	0.00229651	0.729952	0.94755
cg09613192	chr2	181388538			OpenSea	0.00250455	0.730326	0.947604
cg03443922	chr7	107384711	CBLL1;CBLL1	Body;Body	Island	0.000197004	0.731512	0.947986
cg23592392	chr12	130434412			OpenSea	0.00153632	0.731788	0.948023
cg27434584	chr18	19114052	ESCO1	Body	OpenSea	0.000455376	0.731917	0.948072
cg11287903	chr10	115613834	DCLRE1A;NHLRC2;DCLRE1A	5'UTR;TSS1500;1stExon	N_Shore	-0.000232254	0.735235	0.948777
cg21099470	chr4	10459141	ZNF518B	TSS200	Island	-0.000467845	0.738267	0.949441
cg18365406	chr19	11472110	LPPR2;LPPR2	Body;Body	Island	-0.00176187	0.739179	0.949674
cg04605980	chr12	117471700			OpenSea	-0.00265516	0.740408	0.94986
cg22530146	chr16	88498101	ZNF469	Body	Island	-0.00106063	0.740555	0.949901
cg21511036	chr2	227663538	IRS1	TSS200	Island	0.000305959	0.741182	0.950082
cg01091261	chr16	4029363	ADCY9	Body	Island	0.000530786	0.742939	0.950423
cg24430189	chr2	128173685			Island	0.000247913	0.745338	0.951061
cg07650554	chr16	30457408	SEPHS2	TSS200	S_Shore	-0.000167662	0.746021	0.95125
cg13397282	chr9	124525423	DAB2IP;DAB2IP	Body;Body	S_Shelf	-0.000969172	0.751984	0.952492
cg06307212	chr6	32134573	EGFL8	Body	Island	-0.000488019	0.753493	0.952787
cg20980271	chr1	109506696	CLCC1;CLCC1	TSS1500;TSS1500	S_Shore	-0.00111577	0.754338	0.952903
cg12096988	chr19	57702809	ZNF264	TSS200	Island	0.000269058	0.75644	0.953345
cg09349128	chr22	50327986			N_Shore	0.00129162	0.756907	0.953505
cg06788172	chr15	51915087	DMXL2	TSS200	Island	0.000278956	0.757565	0.95368
cg12652780	chr11	70178166	PPFIA1;PPFIA1	Body;Body	OpenSea	-0.000581138	0.760244	0.954393
cg08052428	chr9	135996421	RALGDS;RALGDS	Body;1stExon	Island	0.000235294	0.763144	0.954969
cg09015484	chr9	96929106			Island	0.000272474	0.766274	0.955546
cg09469355	chr1	2161886	SKI	Body	S_Shore	-0.00116343	0.767963	0.955897
cg14138312	chr9	6869699	KDM4C;KDM4C;KDM4C;KDM4C	Body;Body;Body;Body	OpenSea	-0.000462515	0.770027	0.956236
cg22051399	chr2	45141469			OpenSea	-0.000345312	0.771301	0.95655
cg12664633	chr6	33285702	ZBTB22;ZBTB22;ZBTB22	5'UTR;TSS200;1stExon	S_Shore	-0.000218656	0.771626	0.956677
cg18651192	chr3	125677574			Island	0.0019888	0.772598	0.956911
cg16300033	chr10	37413799	ANKRD30A	TSS1500	N_Shore	-0.000423389	0.774637	0.957384
cg02668984	chr17	48172022	PDK2	TSS1500	N_Shore	0.000164739	0.783604	0.959496
cg12853981	chr14	58862714	TOMM20L	1stExon	Island	0.000317796	0.787449	0.960414
cg11530914	chr16	67281528	FHOD1;SLC9A5	TSS200;TSS1500	Island	-0.000242736	0.788594	0.960582
cg01141459	chr22	30476452	HORMAD2;HORMAD2	1stExon;5'UTR	Island	0.0024962	0.788712	0.960603
cg03160445	chr3	100120349	LNP1;TOMM70A;LNP1	5'UTR;TSS200;1stExon	Island	-0.000165681	0.789553	0.960808
cg13875763	chr9	106761999			Island	-0.000173741	0.791769	0.961084
cg25188760	chr20	5301547			S_Shelf	-0.00100789	0.795028	0.961662
cg21583412	chr17	27621436	NUFIP2	TSS1500	Island	0.000241259	0.79564	0.961814
cg09392827	chr15	69841201			OpenSea	-0.000441584	0.799054	0.962568
cg08015507	chr3	48720378	NCKIPSD;NCKIPSD	Body;Body	N_Shelf	0.000263437	0.802804	0.963234
cg23205818	chr14	73029132	RGS6	Body	OpenSea	0.000142044	0.803159	0.963351
cg04661591	chr11	3456487			OpenSea	0.000191979	0.804934	0.963746
cg21151017	chr2	45508166			OpenSea	0.000371487	0.808012	0.964461
cg03820205	chr10	76970516	VDAC2	TSS200	Island	-0.000208891	0.810859	0.96519
cg09173621	chr13	111773936	ARHGEF7;ARHGEF7;ARHGEF7	Body;Body;Body	OpenSea	0.000290473	0.811047	0.965218
cg21120176	chr6	6534797	LOC285780	Body	OpenSea	-0.000358357	0.81214	0.965486
cg23319790	chr19	54215487	MIR519D;MIR517A	TSS1500;TSS200	OpenSea	0.000417379	0.812712	0.965535
cg13116438	chr6	31940606	STK19;STK19;DOM3Z;STK19	Body;Body;TSS1500;Body	S_Shore	-0.000151761	0.814529	0.966083
cg13896328	chr1	29652476	PTPRU;PTPRU;PTPRU	3'UTR;3'UTR;3'UTR	OpenSea	-0.000471295	0.815106	0.966164
cg02326858	chr1	151253959	ZNF687	TSS1500	Island	-0.00022093	0.815419	0.966188
cg07982899	chr4	81307586	C4orf22	Body	Island	-7.45945e-05	0.816959	0.966671
cg18543035	chr10	8374526			OpenSea	-0.00018618	0.817247	0.96668
cg15026150	chr1	154297836	ATP8B2	TSS200	N_Shore	0.000138947	0.817329	0.966695
cg08695707	chr1	197871847	C1orf53	1stExon	Island	0.000166551	0.817682	0.966755
cg18511558	chr8	1830065	ARHGEF10	Body	N_Shore	-0.000480787	0.819803	0.96706
cg02895995	chr19	7554069	PEX11G	TSS200	S_Shore	0.000150266	0.820976	0.967214
cg02956660	chr1	22207011	HSPG2	Body	N_Shelf	0.000465796	0.821633	0.967356
cg07031551	chr11	72463331	ARAP1	5'UTR	Island	0.000128416	0.822484	0.967612
cg13758913	chr18	24283684	LOC728606	TSS200	OpenSea	0.000845685	0.82297	0.967682
cg07638362	chr6	168388658			N_Shore	0.000575698	0.825571	0.968202
cg16066544	chr17	41004558	AOC3	1stExon	OpenSea	-0.00189421	0.826065	0.968357
cg10089324	chr1	51984752	EPS15	Body	Island	0.000104641	0.826707	0.96843
cg19450145	chr6	158925064	TULP4;TULP4	Body;Body	OpenSea	-0.000134767	0.827621	0.968566
cg14007221	chr9	37651177	FRMPD1	5'UTR	Island	0.000347407	0.828658	0.968835
cg22811384	chr13	33528605			OpenSea	-0.000434378	0.832907	0.969626
cg16020249	chr1	27930640	AHDC1	TSS1500	Island	0.000121728	0.833389	0.969706
cg05301188	chr2	10184457	KLF11	Body	Island	-0.000697194	0.834913	0.969917
cg19225280	chr6	34846110	TAF11	3'UTR	OpenSea	0.00047967	0.835434	0.970027
cg07395907	chr3	39219367			N_Shelf	-0.000136188	0.835566	0.970037
cg17876831	chr17	18918410	SLC5A10;SLC5A10	Body;Body	Island	-0.000251842	0.835625	0.970054
cg01078248	chr7	123197661	NDUFA5	Body	Island	0.000133753	0.837266	0.970394
cg16466065	chr17	79146774	LOC388428	Body	OpenSea	0.000291873	0.83804	0.970491
cg20186995	chr3	146129264			OpenSea	0.000364151	0.839117	0.970721
cg15891747	chr1	202896310	KLHL12;KLHL12	5'UTR;1stExon	Island	-8.78946e-05	0.840617	0.970938
cg06734816	chr6	116422381	NT5DC1	Body	Island	-0.000217341	0.841318	0.971017
cg23330006	chr12	106507713	NUAK1	Body	OpenSea	0.000561994	0.841344	0.971027
cg16705446	chr19	3751546	APBA3	Body	Island	0.000279079	0.843815	0.971495
cg04993564	chr8	59572049	NSMAF;NSMAF	Body;TSS200	Island	-0.000168751	0.844602	0.971655
cg10581632	chr12	56360715	CDK2;CDK2;CDK2;SILV;CDK2	5'UTR;1stExon;5'UTR;TSS1500;1stExon	Island	0.000236209	0.848526	0.972564
cg16053745	chr3	196240766	C3orf43	Body	OpenSea	0.000923038	0.848789	0.972579
cg23182539	chr10	121355708	TIAL1;TIAL1	Body;Body	N_Shore	0.000148473	0.848883	0.9726
cg16783478	chr16	9943657	GRIN2A;GRIN2A;GRIN2A	Body;Body;Body	OpenSea	-0.000242207	0.851078	0.973137
cg18654971	chr5	54469363	MIR449C;CDC20B;CDC20B;CDC20B	TSS1500;TSS1500;TSS1500;TSS1500	S_Shore	-0.000111022	0.851942	0.973359
cg25256723	chr1	169555944	F5	TSS200	OpenSea	-0.000891855	0.852768	0.973522
cg13129888	chr1	28415099	EYA3;EYA3	1stExon;5'UTR	Island	0.000412001	0.853823	0.973724
cg06954660	chr6	32975336	HLA-DOA	Body	N_Shore	0.000437947	0.855634	0.974099
cg02463166	chr2	54856417	SPTBN1;SPTBN1	Body;Body	Island	0.000115809	0.856311	0.974209
cg08664652	chr17	28804287	GOSR1;GOSR1;GOSR1	TSS200;TSS200;TSS200	N_Shore	-0.00012227	0.857247	0.974369
cg05254095	chr16	85009336	ZDHHC7;ZDHHC7	3'UTR;3'UTR	OpenSea	-0.000694124	0.859796	0.974804
cg22716292	chr11	73494570			S_Shelf	-0.000518469	0.861515	0.97501
cg16974379	chr10	38146505	ZNF248	TSS200	Island	0.000213643	0.862798	0.975346
cg24969222	chr3	143861209			OpenSea	0.000386559	0.863633	0.975552
cg09896298	chr10	76818435	DUPD1	TSS200	OpenSea	0.000357999	0.864035	0.975607
cg09311052	chr1	154531418	UBE2Q1	TSS1500	Island	0.000117361	0.864442	0.975642
cg10082357	chr7	128505768	ATP6V1F	3'UTR	N_Shelf	0.00139702	0.865955	0.975965
cg14964327	chr19	8214432			Island	0.000166155	0.866389	0.976063
cg23899654	chr8	11759930			Island	-6.28862e-05	0.870291	0.976836
cg19294931	chr6	43230558	TTBK1	Body	N_Shore	0.000299861	0.870403	0.976836
cg11355319	chr5	89825117	LYSMD3	5'UTR	Island	8.05559e-05	0.871065	0.97698
cg11615347	chr17	77710631	ENPP7	Body	S_Shore	-0.000351602	0.875924	0.978014
cg20451986	chr11	133928302			OpenSea	-0.00120012	0.876097	0.97803
cg12593303	chr2	54785406	SPTBN1;SPTBN1	TSS200;Body	Island	8.65302e-05	0.878541	0.978604
cg22627950	chr7	44622302	TMED4	TSS1500	Island	0.000103703	0.880756	0.978928
cg13507084	chr9	34555042	CNTFR;CNTFR	Body;Body	OpenSea	-6.87406e-05	0.881973	0.979225
cg09242721	chr3	3168535	TRNT1	TSS200	Island	0.000168616	0.883939	0.979593
cg10919522	chr14	74227441	C14orf43;C14orf43	5'UTR;TSS1500	S_Shore	0.00058573	0.88486	0.979747
cg05335473	chr1	84040080			OpenSea	0.00015824	0.888961	0.980601
cg16814416	chr1	45272261	TCTEX1D4	Body	Island	-0.000143827	0.892816	0.981347
cg02716826	chr9	33447032	SUGT1P1;AQP3	Body;Body	N_Shore	0.000768268	0.892959	0.981376
cg10187692	chr8	100872131	VPS13B;VPS13B	Body;Body	OpenSea	0.000292878	0.893167	0.981403
cg16209873	chr11	6219739	OR52W1	TSS1500	OpenSea	-0.000219241	0.893709	0.981491
cg04358264	chr7	99355204	CYP3A4	3'UTR	OpenSea	-0.000288142	0.89384	0.981504
cg22081084	chr1	89990230	LRRC8B	TSS200	Island	0.000114651	0.896003	0.98196
cg23991169	chr4	741508	PCGF3	Body	Island	-0.00021125	0.899244	0.982583
cg06778713	chr15	98937852			OpenSea	0.000207675	0.89997	0.982688
cg20038204	chr18	42530828	SETBP1	Body	OpenSea	0.000235747	0.900711	0.982844
cg11307565	chr12	120701165	PXN;PXN	Body;Body	N_Shore	-0.000403925	0.901869	0.98302
cg13611636	chr8	40753851	ZMAT4;ZMAT4	5'UTR;5'UTR	N_Shore	-0.000636761	0.902142	0.983028
cg01726103	chr6	24911615	FAM65B	TSS1500	S_Shore	0.000123419	0.903404	0.983173
cg04446992	chr8	11550094			Island	-0.000357886	0.905114	0.983484
cg02804275	chr12	22528603			OpenSea	0.000498121	0.90643	0.983712
cg12946524	chr3	171757361	FNDC3B;FNDC3B	TSS200;TSS1500	N_Shore	-5.16492e-05	0.906643	0.983784
cg19597318	chr1	204839606	NFASC;NFASC;NFASC;NFASC;NFASC	5'UTR;5'UTR;5'UTR;5'UTR;5'UTR	OpenSea	-0.000745172	0.913511	0.985038
cg03708092	chr6	160886239			OpenSea	-0.000185463	0.913925	0.985068
cg08913530	chr10	96988478	C10orf129	Body	OpenSea	-0.00019132	0.916949	0.985638
cg10525720	chr1	22611618			N_Shore	0.000297197	0.918089	0.985827
cg05571558	chr3	10436304	ATP2B2;MIR885;ATP2B2	Body;TSS200;Body	OpenSea	-0.000230602	0.919081	0.986055
cg19094530	chr10	79470169			N_Shore	0.00088575	0.923055	0.98667
cg14028671	chr9	139937558	NPDC1	Body	N_Shelf	0.000192285	0.923758	0.986794
cg21689228	chr4	4860547	MSX1	TSS1500	N_Shore	0.000524934	0.927836	0.987403
cg09864156	chr10	70939728	SUPV3L1	TSS1500	N_Shore	5.49346e-05	0.927901	0.987403
cg16956456	chr5	172483378	C5orf41;C5orf41;C5orf41;C5orf41;C5orf41;C5orf41	1stExon;1stExon;5'UTR;1stExon;5'UTR;5'UTR	Island	5.92691e-05	0.929077	0.987617
cg10126022	chr16	85242036			N_Shore	0.000219475	0.929273	0.987623
cg19693031	chr1	145441552	TXNIP	3'UTR	OpenSea	0.000453259	0.936144	0.989011
cg15877295	chr7	138915876	UBN2	TSS1500	Island	5.45196e-05	0.936208	0.989036
cg12738349	chr22	24236284	MIF	TSS1500	Island	4.04367e-05	0.940569	0.989857
cg19775406	chr17	5390252	MIS12;MIS12;DERL2	5'UTR;1stExon;TSS1500	Island	7.0155e-05	0.94069	0.989865
cg19484141	chr12	54577268	SMUG1	Body	OpenSea	5.4529e-05	0.94075	0.989865
cg20936321	chr1	8408752			OpenSea	0.00028261	0.944773	0.990411
cg19613905	chr15	56757180	MNS1;MNS1	1stExon;5'UTR	Island	-6.95021e-05	0.94734	0.990911
cg17588812	chr2	241689985	KIF1A	Body	OpenSea	3.87483e-05	0.948122	0.991036
cg10251347	chr1	52344305	NRD1;NRD1;NRD1;NRD1	5'UTR;1stExon;1stExon;5'UTR	Island	-4.14061e-05	0.948989	0.991186
cg08458400	chr6	88854384	CNR1;CNR1;CNR1;CNR1;CNR1;CNR1	Body;Body;Body;Body;Body;Body	OpenSea	-0.000118641	0.95315	0.992071
cg13108601	chr6	41748242	FRS3;PRICKLE4	TSS1500;TSS1500	Island	-3.23573e-05	0.959244	0.993102
cg06580551	chr3	42947481	ZNF662;ZNF662;ZNF662	TSS200;5'UTR;1stExon	Island	0.000167722	0.962631	0.993715
cg09596336	chr2	145273297	ZEB2;ZEB2;ZEB2	Body;Body;Body	N_Shore	-4.16416e-05	0.965447	0.994267
cg16139199	chr18	19180362	ESCO1	5'UTR	Island	3.59211e-05	0.96755	0.994618
cg04559178	chr12	29301719			N_Shore	-4.21088e-05	0.969515	0.994964
cg00097968	chr1	152126975	RPTN	3'UTR	OpenSea	-0.000124721	0.969781	0.994991
cg13241473	chr6	41703039	TFEB;TFEB	5'UTR;TSS1500	Island	-2.61457e-05	0.97123	0.995167
cg05104581	chr16	89164990	ACSF3;ACSF3;ACSF3	Body;5'UTR;5'UTR	N_Shelf	-0.000142723	0.97636	0.99607
cg01789926	chr16	1477111	C16orf91	Body	N_Shore	-9.52582e-06	0.981049	0.996822
cg01751800	chr4	77820391	ANKRD56	TSS1500	S_Shore	-9.51522e-05	0.982998	0.997157
cg15772133	chr2	33585815	LTBP1;LTBP1;LTBP1;LTBP1;LTBP1	Body;Body;Body;Body;Body	OpenSea	-0.000106355	0.983073	0.99716
cg03797768	chr13	24040813			Island	-1.95557e-05	0.983442	0.997219
cg10293354	chr16	87813021			Island	-9.23961e-06	0.985842	0.99773
cg15603885	chr8	107782373	ABRA	1stExon	OpenSea	2.77045e-05	0.987614	0.998108
cg09332650	chr19	50120000	PRR12	Body	S_Shore	2.42188e-05	0.98985	0.998545
cg03900195	chr21	37757883	CHAF1B	5'UTR	Island	-6.9422e-06	0.990249	0.998609
cg19455335	chr8	22457658	C8orf58	Body	Island	9.17909e-06	0.992268	0.99897
cg11596580	chr12	3600764	PRMT8;PRMT8	1stExon;5'UTR	Island	-8.66574e-06	0.993646	0.999132
cg20032723	chr11	126174041	DCPS	1stExon	Island	-5.16196e-06	0.993663	0.999139
cg09650907	chr17	71224983	FAM104A;FAM104A	Body;Body	N_Shelf	2.58919e-05	0.993884	0.999182
cg17400701	chr2	236839267	AGAP1;AGAP1	Body;Body	OpenSea	-1.89774e-05	0.994618	0.999272
cg19951269	chr11	94783903			OpenSea	3.74941e-06	0.996787	0.999541
cg02582774	chr12	120966704	COQ5	Body	N_Shore	1.88756e-06	0.99742	0.999579
cg05639679	chr1	33219593	KIAA1522	Body	Island	-1.28165e-07	0.999914	0.999989
cg12884982	chr8	75227607	JPH1	Body	Island	-3.64149e-07	0.999931	0.999989

## Sheet: Table S6
Table S6. Candidate probes that successfully replicated in African American men
A P-value of <0.05 was considered statistically significant
				Association in African American men		Association in previous EWAS
CpG name	Chromosome	Position	Nearest Gene	Beta value	P-value	Beta value	P-value	First author study
cg14013695	chr7	27184176	HOXA5	-0.016	1.87e-07	-0.174	1.49e-07	Kulkani et al
cg23789977	chr8	21155107		-0.0251099	0.000389516	Not Reported	2.65e-05	Arpón et al
cg05947499	chr12	113704091	TPCN1	-0.00949423	0.00111784	Not Reported	6.7e-05	Arpón et al
cg20891622	chr3	52303511	WDR82	-0.006365	0.00133075	Not Reported	1.81e-05	Arpón et al
cg05063097	chr16	49861680	ZNF423	-0.0068252	0.00225339	Not Reported	7.61e-05	Arpón et al
cg15044954	chr7	89874365	C7orf63	-0.00236922	0.00234439	Not Reported	4.98e-05	Arpón et al
cg07980405	chr6	31870281	ZBTB12	0.00216667	0.00262806	Not Reported	9.32e-05	Arpón et al
cg03312366	chr2	45179416		0.00844419	0.00352354	Not Reported	1.9e-05	Arpón et al
cg08980198	chr7	150676529		0.00565366	0.00459684	Not Reported	1.16e-05	Arpón et al
cg13695383	chr7	100139917	AGFG2	-0.0149955	0.00460662	Not Reported	8.87e-05	Arpón et al
cg03806828	chr12	72148478	RAB21	0.00171179	0.0069085	Not Reported	2.72e-07	Arpón et al
cg21950037	chr1	247681102		-0.0112511	0.00694477	Not Reported	8.97e-05	Arpón et al
cg18358845	chr5	178381935	ZNF454	-0.011294	0.0070695	Not Reported	2.56e-06	Arpón et al
cg14457132	chr6	7389888	CAGE1	0.00272624	0.00735505	Not Reported	1.73e-05	Arpón et al
cg20303815	chr11	69706981		-0.00608032	0.00756379	Not Reported	7.21e-05	Arpón et al
cg20847018	chr11	116580245		-0.0129743	0.00756561	Not Reported	1.44e-05	Arpón et al
cg04792380	chr12	105162318		-0.00534633	0.0108488	Not Reported	8.64e-06	Arpón et al
cg23978242	chr10	530635	DIP2C	-0.0314363	0.0110036	Not Reported	7.32e-05	Arpón et al
cg18701983	chr6	32074291	TNXB	-0.00931162	0.0116404	Not Reported	8.17e-06	Arpón et al
cg08073153	chr6	33754833	LEMD2	-0.00531422	0.0146433	Not Reported	4.53e-05	Arpón et al
cg11973777	chr8	8244085		0.0027373	0.0149077	Not Reported	5.22e-05	Arpón et al
cg23413289	chr4	187619438	FAT1	-0.00467858	0.0161486	Not Reported	6.43e-05	Arpón et al
cg02133350	chr7	6014034	PMS2	-0.0087706	0.0177844	Not Reported	1.49e-05	Arpón et al
cg17126947	chr4	182487738		-0.0159493	0.0177939	-0.0355	8.5e-07	Hildalgo et al
cg22628240	chr1	235107837		-0.0103357	0.0179965	Not Reported	6.28e-05	Arpón et al
cg01764559	chr11	8337383		-0.00891386	0.0184285	Not Reported	0.00010202	Arpón et al
cg20168964	chr12	130333393	TMEM132D	-0.0112732	0.0185981	Not Reported	7.8e-05	Arpón et al
cg18784586	chr12	13044401	GPRC5A	0.00226933	0.0201315	Not Reported	9.98e-05	Arpón et al
cg15312298	chr8	127570908	FAM84B	0.0016584	0.0227162	Not Reported	9.98e-05	Arpón et al
cg15985509	chr19	56671023	ZNF444	-0.00849554	0.0231264	Not Reported	2.11e-05	Arpón et al
cg22065733	chr8	11801320		-0.000722806	0.0241093	-0.067	5.2x10-8	Kriebel et al
cg12639422	chr2	64069082	UGP2	0.00121669	0.0268345	Not Reported	9.99e-05	Arpón et al
cg11869499	chr15	89872984	POLG	0.009756	0.0271255	Not Reported	8.16e-05	Arpón et al
cg18160291	chr1	210502147	HHAT	0.00147057	0.0307597	Not Reported	0.00010597	Arpón et al
cg19762797	chr3	194782764		-0.0041824	0.0330222	Not Reported	3.8e-05	Arpón et al
cg00472528	chr12	124801636		-0.00420983	0.0331025	Not Reported	5.29e-07	Arpón et al
cg22583147	chr3	44331824	C3orf77	-0.0148464	0.033763	Not Reported	0.00010952	Arpón et al
cg12393716	chr11	62495049	TTC9C	-0.00117911	0.0384265	Not Reported	1.28e-05	Arpón et al
cg14315232	chr17	13313251		-0.00409402	0.0394567	Not Reported	6.47e-08	Arpón et al
cg19500057	chr14	31485052	STRN3	-0.00467125	0.0438943	Not Reported	5.29e-05	Arpón et al
cg00410419	chr13	76111785	COMMD6	0.0023178	0.044264	Not Reported	1.07e-05	Arpón et al
cg09198463	chr2	38603570	ATL2	0.00177322	0.0442956	Not Reported	6.77e-05	Arpón et al
cg20566449	chr13	114826465	RASA3	-0.00541193	0.044739	Not Reported	4.94e-05	Arpón et al
cg11911399	chr1	108742837	SLC25A24	0.0017323	0.0450191	Not Reported	0.00010544	Arpón et al
cg24263283	chr15	59587546	MYO1E	-0.00931888	0.0454163	Not Reported	9.55e-05	Arpón et al
cg16476048	chr10	127372281	C10orf122	-0.00766035	0.04939	Not Reported	0.00010699	Arpón et al
cg08104402	chr16	1663436	IFT140	0.00490224	0.0497053	Not Reported	0.00010985	Arpón et al

## Sheet: Table S7
Table S7a. Chromatin states of top 100 DMPs associated with insulin resistance in African American men from clusterProfiler
A P-value of <0.05 was considered statistically significant
State Number	Mnemonic	Description	Odds Ratio	P-value
1	TssA	Active TSS	0.74	0.111
2	TssAFlnk	Flanking Active TSS	0.64	0.026
3	TxFlnk	Transcr. at gene 5' and 3'	2.01	0.002
4	Tx	Strong transcription	1.05	0.427
5	TxWk	Weak transcription	1.93	0.004
6	EnhG	Genic enhancers	3.49	<0.001
7	Enh	Enhancers	1.84	0.002
8	ZNF/Rpts	ZNF genes & repeats	1.42	0.357
9	Het	Heterochromatin	0.66	0.021
10	TssBiv	Bivalent/Poised TSS	1.05	0.485
11	BivFlnk	Flanking Bivalent TSS/Enh	0.84	0.346
12	EnhBiv	Bivalent Enhancer	2.42	<0.001
13	ReprPC	Repressed PolyComb	2.23	<0.001
14	ReprPCWk	Weak Repressed PolyComb	2.11	<0.001
15	Quies	Quiescent/Low	1.69	0.009
Table S7b. Chromatin states of top 100 DMPs associated with insulin resistance in African American men from the EWAS Toolkit
A P-value of <0.05 was considered statistically significant
State Number	Mnemonic	Description	Odds Ratio	P-value	Cell type
1	TssA	Active TSS	0.226	0.000462722	Primary B cells from peripheral blood
1	TssA	Active TSS	0.236	0.000682818	Primary monocytes from peripheral blood
1	TssA	Active TSS	0.258	0.0020925	Primary Natural Killer cells from peripheral blood
1	TssA	Active TSS	0.274	0.000453827	Skeletal Muscle Male
4	Tx	Strong transcription	3.918	1.1041e-06	Skeletal Muscle Male
12	EnhBiv	Bivalent Enhancer	3.584	4.15263e-05	Primary monocytes from peripheral blood
14	ReprPCWk	Weak Repressed PolyComb	3.314	9.41918e-07	Primary B cells from peripheral blood
14	ReprPCWk	Weak Repressed PolyComb	2.532	0.000458778	Primary Natural Killer cells from peripheral blood

## Sheet: Table S8
Table S8. Gene function and associated phenotypes in GWAS catalog and GeneCards
Genes identified in main EWAS analysis in African American men
Gene Name	Gene Function	Associated Phenotypes	Any relation with Insulin resistance or T2D
HOXA5	Homeobox gene. Expression of these proteins is spatially and temporally regulated during embryonic development.	· vital capacity	None
		· forced expiratory volume
OSR1	Transcription factor that plays a role in the regulation of embryonic heart and urogenital development.	· nasopharyngeal neoplasm	None
		· body height
		· non-small cell lung carcinoma, response to irinoteca
ST18	ST18 (ST18 C2H2C-Type Zinc Finger Transcription Factor). Repressor that binds to DNA sequences containing a bipartite element consisting of a direct repeat of the sequence 5'-AAAGTTT-3' separated by 2-9 nucleotides. Represses basal transcription activity from target promoters (By similarity). Inhibits colony formation in cultured breast cancer cells.	· chronotype measurement	None
		· attention deficit hyperactivity disorder
		· frontotemporal dementia, age at onset
		· lysophosphatidylcholine 18:1 measurement
		· susceptibility to chronic sinus infection
		· motion sickness
		· risk-taking behaviour
		· soluble triggering receptor expressed on myeloid cells 2 measurement
		· body height
		· self-reported educational attainment
		· age at menarche
		· acute myeloid leukemia
		· Alzheimer's disease
		· trimethylamine-N-oxide measurement age at onset, Myopia, refractive error measurement
		· AL amyloidosis, liver amyloid deposition measurement
		· pulse pressure measurement

## Sheet: Table S9
Table S9A. Traits associated with the three identified DMPs (annotated genes) in the EWAS catalog
Genes identified in main EWAS analysis in African American men
Gene Name	Gene Function	Associated Traits	Any relation with Insulin resistance, T2D
HOXA5	Homeobox gene. Expression of these proteins is spatially and temporally regulated during embryonic development.	· Clear cell carcinoma	Adult liver gene expression
		· Adult liver gene expression
		· HIV infection
		· Rheumatoid arthritis
		· Colon adenomas
OSR1	Transcription factor that plays a role in the regulation of embryonic heart and urogenital development.	· Clear cell carcinoma	Pancreatic ductal adenocarcinoma
		· Pancreatic ductal adenocarcinoma
		· Rheumatoid arthritis
		· HIV infection
ST18	ST18 (ST18 C2H2C-Type Zinc Finger Transcription Factor). Repressor that binds to DNA sequences containing a bipartite element consisting of a direct repeat of the sequence 5'-AAAGTTT-3' separated by 2-9 nucleotides. Represses basal transcription activity from target promoters (By similarity). Inhibits colony formation in cultured breast cancer cells.	· Clear cell carcinoma	Adult liver gene expression
		· Adult liver gene expression
		· HIV infection
		· Rheumatoid arthritis
		· Gestational age
Table S9B. Traits associated with genes in the 500kb vicinity of HOXA5, OSR1, and ST18 in the EWAS catalog
Gene name	Gene Function	Associated traits related to Insulin resistance or T2D
Genes in the 500Kb vicinity of HOXA5
HOXA3	Homeobox gene. Expression of these proteins is spatially and temporally regulated during embryonic development.	· HDL cholesterol efflux capacity
		· Body mass index
		· Pancreatic duct adenocarcinoma
HOXA9	Homeobox gene. Expression of these proteins is spatially and temporally regulated during embryonic development.	· Pancreatic duct adenocarcinoma
HOXA7	Homeobox gene. Expression of these proteins is spatially and temporally regulated during embryonic development.	· Pancreatic duct adenocarcinoma
HOXA1	Homeobox gene. Expression of these proteins is spatially and temporally regulated during embryonic development.	· Pancreatic duct adenocarcinoma
EVX1	Homeobox gene. Expression of these proteins is spatially and temporally regulated during embryonic development.	· Pancreatic duct adenocarcinoma
Genes in the 500kb vicinity of OSR1
None associated with phenotypes closely related to insulin resistance and T2D		None associated with phenotypes closely related to insulin resistance and T2D
Genes in the 500kb vicinity of ST18
None associated with phenotypes closely related to insulin resistance and T2D		None associated with phenotypes closely related to insulin resistance and T2D

## Sheet: Table S10
Table S10. R packages used in the analyses
R version 3.6.2 (2019-12-12)
Platform: x86_64-pc-linux-gnu (64-bit)
Running under: Ubuntu 18.04.4 LTS
attached base packages:
1	grid stats4 parallel stats graphics grDevices utils datasets methods base
other attached packages:
1	ggpubr_0.2.4
2	magrittr_1.5
3	RCurl_1.95-4.12
4	bitops_1.0-6
5	org.Hs.eg.db_3.8.2
6	AnnotationDbi_1.46.1
7	clusterProfiler_3.12.0
8	ellipse_0.4.1
9	limma_3.40.6
10	affy_1.62.0
11	doRNG_1.7.1
12	rngtools_1.4
13	pkgmaker_0.27
14	registry_0.5-1
15	ggplot2_3.2.1
16	minfiData_0.30.0
17	IlluminaHumanMethylation450kanno.ilmn12.hg19_0.6.0
18	IlluminaHumanMethylation450kmanifest_0.4.0
19	MEAL_1.14.0
20	qqman_0.1.4
21	MultiDataSet_1.12.0
22	minfi_1.30.0
23	bumphunter_1.26.0
24	locfit_1.5-9.1
25	iterators_1.0.12
26	foreach_1.4.7
27	Biostrings_2.52.0
28	XVector_0.24.0
29	SummarizedExperiment_1.14.1
30	DelayedArray_0.10.0
31	BiocParallel_1.18.1
32	matrixStats_0.55.0
33	Biobase_2.44.0
34	GenomicRanges_1.36.1
35	GenomeInfoDb_1.20.0
36	IRanges_2.18.3
37	IRanges_2.18.3
38	S4Vectors_0.22.1
39	BiocGenerics_0.30.0
40	methylclock_0.5.0
41	GAprediction_1.10.0
42	missMethyl_1.18.0
43	methylumi_2.30.0
44	MethylAid_1.20.0
